# Supplementary material for: Comparative Study on the Sperm Proteomes of Horses and Donkeys
Source: Animals (Basel). 2024 Jul 31;14(15):2237. doi: 10.3390/ani14152237 (PMC11311092; doi:10.3390/ani14152237)
Supplement: Supplementary file 1 [file animals-14-02237-s001.zip]

Archive with 4 entries (4 files):
- Figure S1 Uncropped western blot figures.pdf
- Table S1 Gray values of western blot.xls
- Table S2 Reference genome information.xlsx
- Table S3 Proteome map Statistics.xlsx
