# Supplementary material for: Comparative Study on the Sperm Proteomes of Horses and Donkeys
Source: Animals (Basel). 2024 Jul 31;14(15):2237. doi: 10.3390/ani14152237 (PMC11311092; doi:10.3390/ani14152237)
Supplement: Supplementary file 1 [file animals-14-02237-s001.zip › Table S1 Gray values of western blot.xls]

## Sheet: AKAP4
AKAP4	Area	Mean	Min	Max	IntDen	RawIntDen		AKAP4/TUBB
1	12931	53.138	0	136	687125	687125		0.56185
2	10496	49.697	0	135	521624	521624		0.650085
3	10496	50.992	0	132	535212	535212		0.415799
4	10496	54.273	0	142	569647	569647		0.413593
5	11776	70.389	0	149	828904	828904		0.532696
6	15272	55.022	0	146	840299	840299		0.560664
7	15272	30.957	0	141	472778	472778		0.286302
8	15272	27.425	0	142	418827	418827		0.232802
TUBB
1	0.039	86.662	0	148	3.397	1222969
2	0.035	64.294	0	122	2.229	802394
3	0.039	91.212	0	177	3.576	1287190
4	0.04	95.647	0	174	3.826	1377314
5	0.041	105.253	0	190	4.322	1556055
6	0.044	94.906	0	186	4.163	1498756
7	0.054	84.458	4	121	4.587	1651327
8	0.055	90.098	0	157	4.997	1799070

## Sheet: CABYR
CABYR	Area	Mean	Min	Max	IntDen	RawIntDen		CABYR/TUBB
1	0.032	9.8	0	33	0.317	114145		0.462573
2	0.03	8.418	0	23	0.251	90513		0.316092
3	0.027	9.06	0	26	0.242	86973		0.3374
4	0.035	13.466	0	43	0.474	170638		0.740584
5	0.018	8.571	0	23	0.151	54303		0.137084
6	0.018	7.17	0	19	0.126	45429		0.206764
7	0.017	5.804	0	15	0.098	35290		0.0566401
8	0.016	4.475	0	17	0.07	25206		0.0399097
TUBB
1	0.044	15.508	0	38	0.685	246761
2	0.044	18.285	0	38	0.795	286350
3	0.04	18.082	0	42	0.716	257774
4	0.038	16.932	0	35	0.64	230410
5	0.048	23.117	0	75	1.1	396130
6	0.039	15.569	0	40	0.61	219714
7	0.048	35.833	0	113	1.731	623057
8	0.046	37.81	0	103	1.754	631576

## Sheet: ACADSB
ACADSB	Area	Mean	Min	Max	IntDen	RawIntDen		ACADSB/TUBB
1	0.015	7.522	0	20	0.114	40922		0.0802425
2	0.019	6.733	0	21	0.126	45243		0.0796284
3	0.02	5.99	0	17	0.121	43607		0.0512241
4	0.018	7.699	0	53	0.136	48783		0.0488788
5	0.031	44.608	0	109	1.396	502464		0.684635
6	0.044	35.808	0	98	1.571	565482		0.763732
7	0.044	16.421	0	67	0.723	260112		0.452537
8	0.048	20.743	0	74	0.994	357772		1.0106
TUBB
1	0.032	44.408	0	101	1.417	509979
2	0.032	48.712	0	97	1.578	568177
3	0.047	50.854	0	128	2.365	851299
4	0.05	56.007	0	120	2.772	998040
5	0.032	62.728	0	105	2.039	733915
6	0.04	50.783	0	94	2.057	740419
7	0.036	43.984	0	80	1.597	574786
8	0.035	27.937	0	71	0.983	354020

## Sheet: S100A12
ACADSB	Area	Mean	Min	Max	IntDen	RawIntDen		S100A12/TUBB
1	0.047	32.036	0	91	1.509	543329		1.71558
2	0.038	35.977	0	89	1.382	497347		0.927954
3	0.048	34.055	0	112	1.636	589019		3.24985
4	0.043	24.944	0	65	1.071	385527		1.90887
5	0.029	23.554	0	50	0.674	242705		0.815574
6	0.033	26.821	0	62	0.876	315411		0.559165
7	0.02	33.707	0	72	0.683	245923		0.371843
8	0.026	23.35	0	59	0.607	218554		0.227287
TUBB
1	0.024	36.655	0	123	0.88	316702
2	0.033	44.783	0	111	1.489	535961
3	0.027	18.817	0	95	0.503	181245
4	0.024	23.119	0	72	0.561	201966
5	0.026	31.794	0	76	0.827	297588
6	0.048	32.704	0	80	1.567	564075
7	0.037	49.209	0	100	1.837	661363
8	0.038	69.559	0	132	2.671	961579
