# Supplementary material for: Comparative Study on the Sperm Proteomes of Horses and Donkeys
Source: Animals (Basel). 2024 Jul 31;14(15):2237. doi: 10.3390/ani14152237 (PMC11311092; doi:10.3390/ani14152237)
Supplement: Supplementary file 1 [file animals-14-02237-s001.zip › Table S2 Reference genome information.xlsx]

## Sheet: Sheet1
Horse
Genome	GCF_002863925.1_EquCab3.0_genomic.fna
Genebuild by	https://www.ncbi.nlm.nih.gov/datasets/genome/GCF_002863925.1/
Donkey
Genome	GCF_016077325.2_ASM1607732v2_genomic.fna
Genebuild by	https://www.ncbi.nlm.nih.gov/datasets/genome/GCF_016077325.2/
