# Supplementary material for: Comparative Study on the Sperm Proteomes of Horses and Donkeys
Source: Animals (Basel). 2024 Jul 31;14(15):2237. doi: 10.3390/ani14152237 (PMC11311092; doi:10.3390/ani14152237)
Supplement: Supplementary file 1 [file animals-14-02237-s001.zip › Table S3 Proteome map Statistics.xlsx]

## Sheet: Sheet1
Accession	Description	Gene	H-SP-1	H-SP-2	H-SP-3	D-SP-1	D-SP-2	D-SP-3	FC	P-value	Adjusted P-value	Regulation	Biological process	Cellular component	Molecular function	KOG	K	KEGG_Pathways	IPRs	Subcellular_localization	signalP
Q9TUL9	Metalloproteinase inhibitor 3 OS=Equus caballus OX=9796 GN=TIMP3 PE=2 SV=1	TIMP3	0.430915	0.591004	0.904551	1.38553	0.734178	1.46389	1.86019	0.11404	0.301569	insig	--	GO:0005576 extracellular region	GO:0008191 metalloendopeptidase inhibitor activity;GO:0046872 metal ion binding	R: General function prediction only	K16866	ko05205: Proteoglycans in cancer;ko05206: MicroRNAs in cancer	IPR001134: Netrin domain;IPR030490: Tissue inhibitor of metalloproteinase, conserved site;IPR008993: Tissue inhibitor of metalloproteinases-like, OB-fold;IPR001820: Protease inhibitor I35 (TIMP);IPR027465: Proteinase inhibitor I35b (TIMP), C-terminal	Extracell	CS pos: 23-24. AEA-CT. Pr: 0.8145
Q9GKX8	Heat shock protein HSP 90-beta OS=Equus caballus OX=9796 GN=HSP90AB1 PE=2 SV=3	HSP90AB1	20.4635	28.2636	13.0396	12.9171	13.5684	11.9028	0.621504	0.193474	0.411204	insig	GO:0001890 placenta development;GO:0007004 telomere maintenance via telomerase;GO:0019062 virion attachment to host cell;GO:0021955 central nervous system neuron axonogenesis;GO:0030010 establishment of cell polarity;GO:0030511 positive regulation of transforming growth factor beta receptor signaling pathway;GO:0031396 regulation of protein ubiquitination;GO:0032435 negative regulation of proteas…	GO:0005576 extracellular region;GO:0005829 cytosol;GO:0008180 COP9 signalosome;GO:0034751 aryl hydrocarbon receptor complex;GO:0042470 melanosome;GO:0043025 neuronal cell body;GO:0044294 dendritic growth cone;GO:0044295 axonal growth cone;GO:0048471 perinuclear region of cytoplasm;GO:1990565 HSP90-CDC37 chaperone complex	GO:0003725 double-stranded RNA binding;GO:0005524 ATP binding;GO:0016887 ATP hydrolysis activity;GO:0019887 protein kinase regulator activity;GO:0019901 protein kinase binding;GO:0031072 heat shock protein binding;GO:0031625 ubiquitin protein ligase binding;GO:0042277 peptide binding;GO:0042803 protein homodimerization activity;GO:0042826 histone deacetylase binding;GO:0043008 ATP-dependent prote…	O: Posttranslational modification, protein turnover, chaperones	K04079	ko04141: Protein processing in endoplasmic reticulum;ko04151: PI3K-Akt signaling pathway;ko04217: Necroptosis;ko04612: Antigen processing and presentation;ko04621: NOD-like receptor signaling pathway;ko04657: IL-17 signaling pathway;ko04659: Th17 cell differentiation;ko04914: Progesterone-mediated oocyte maturation;ko04915: Estrogen signaling pathway;ko05132: Salmonella infection;ko05200: Pathway…	IPR001404: Heat shock protein Hsp90 family;IPR003594: Histidine kinase/HSP90-like ATPase;IPR036890: Histidine kinase/HSP90-like ATPase superfamily;IPR020568: Ribosomal protein S5 domain 2-type fold;IPR037196: HSP90, C-terminal domain;IPR019805: Heat shock protein Hsp90, conserved site;IPR020575: Heat shock protein Hsp90, N-terminal	Cytoplasm	--
Q9GKX7	Heat shock protein HSP 90-alpha OS=Equus caballus OX=9796 GN=HSP90AA1 PE=2 SV=2	HSP90AA1	94.9634	106.06	65.4037	49.3984	53.5561	58.495	0.605981	0.0685168	0.217887	insig	GO:0006457 protein folding	GO:0042470 melanosome	GO:0005524 ATP binding;GO:0016887 ATP hydrolysis activity;GO:0051082 unfolded protein binding	O: Posttranslational modification, protein turnover, chaperones	K04079	ko04141: Protein processing in endoplasmic reticulum;ko04151: PI3K-Akt signaling pathway;ko04217: Necroptosis;ko04612: Antigen processing and presentation;ko04621: NOD-like receptor signaling pathway;ko04657: IL-17 signaling pathway;ko04659: Th17 cell differentiation;ko04914: Progesterone-mediated oocyte maturation;ko04915: Estrogen signaling pathway;ko05132: Salmonella infection;ko05200: Pathway…	IPR001404: Heat shock protein Hsp90 family;IPR036890: Histidine kinase/HSP90-like ATPase superfamily;IPR019805: Heat shock protein Hsp90, conserved site;IPR003594: Histidine kinase/HSP90-like ATPase;IPR020575: Heat shock protein Hsp90, N-terminal;IPR037196: HSP90, C-terminal domain;IPR020568: Ribosomal protein S5 domain 2-type fold	Cytoplasm	--
Q8MKD1	Polyubiquitin-B OS=Equus caballus OX=9796 GN=UBB PE=2 SV=3	UBB	149.131	317.727	155.289	163.595	142.117	139.743	0.715996	0.383136	0.592137	insig	GO:0016567 protein ubiquitination;GO:0019941 modification-dependent protein catabolic process	GO:0005634 nucleus;GO:0005737 cytoplasm;GO:0005741 mitochondrial outer membrane	GO:0031386 protein tag;GO:0031625 ubiquitin protein ligase binding	O: Posttranslational modification, protein turnover, chaperones;R: General function prediction only	K04551	ko04120: Ubiquitin mediated proteolysis;ko04137: Mitophagy - animal;ko05012: Parkinson disease;ko05022: Pathways of neurodegeneration - multiple diseases;ko05167: Kaposi sarcoma-associated herpesvirus infection	IPR029071: Ubiquitin-like domain superfamily;IPR019954: Ubiquitin conserved site;IPR000626: Ubiquitin-like domain;IPR019956: Ubiquitin domain	Cytoplasm	--
Q8MJV0	Myosin-1 OS=Equus caballus OX=9796 GN=MYH1 PE=2 SV=1	MYH1	4.86177	22.3204	0.330771	1.61172	52.6398	15.8988	2.54972	0.49346	0.684156	insig	GO:0006936 muscle contraction	GO:0016460 myosin II complex;GO:0030016 myofibril;GO:0032982 myosin filament	GO:0000146 microfilament motor activity;GO:0005516 calmodulin binding;GO:0005524 ATP binding;GO:0051015 actin filament binding	Z: Cytoskeleton	K24220	ko04814: Motor proteins	IPR001609: Myosin head, motor domain;IPR036961: Kinesin motor domain superfamily;IPR002928: Myosin tail;IPR000048: IQ motif, EF-hand binding site;IPR014751: DNA repair protein XRCC4-like, C-terminal;IPR008989: Myosin S1 fragment, N-terminal;IPR004009: Myosin, N-terminal, SH3-like;IPR027417: P-loop containing nucleoside triphosphate hydrolase	Cytoplasm	--
Q8MJU9	Myosin-7 OS=Equus caballus OX=9796 GN=MYH7 PE=2 SV=1	MYH7	0.569207	1.99906	2.34506	0.356688	4.5471	1.86153	1.37693	0.964982	0.983437	insig	--	GO:0016459 myosin complex;GO:0030016 myofibril;GO:0030017 sarcomere;GO:0032982 myosin filament	GO:0003774 cytoskeletal motor activity;GO:0005516 calmodulin binding;GO:0005524 ATP binding;GO:0051015 actin filament binding	Z: Cytoskeleton	K17751	ko04022: cGMP-PKG signaling pathway;ko04260: Cardiac muscle contraction;ko04261: Adrenergic signaling in cardiomyocytes;ko04814: Motor proteins;ko04919: Thyroid hormone signaling pathway;ko05410: Hypertrophic cardiomyopathy;ko05414: Dilated cardiomyopathy;ko05416: Viral myocarditis	IPR000048: IQ motif, EF-hand binding site;IPR036961: Kinesin motor domain superfamily;IPR001609: Myosin head, motor domain;IPR014751: DNA repair protein XRCC4-like, C-terminal;IPR008989: Myosin S1 fragment, N-terminal;IPR027417: P-loop containing nucleoside triphosphate hydrolase;IPR004009: Myosin, N-terminal, SH3-like;IPR002928: Myosin tail	Cytoplasm	--
Q8MIP0	Ferritin heavy chain OS=Equus caballus OX=9796 GN=FTH1 PE=2 SV=3	FTH1	16.8592	6.58003	8.06619	6.19246	6.42689	4.32948	0.537965	0.185274	0.40015	insig	GO:0006826 iron ion transport;GO:0006879 cellular iron ion homeostasis	--	GO:0008199 ferric iron binding	P: Inorganic ion transport and metabolism	K00522	ko04216: Ferroptosis;ko04217: Necroptosis;ko04978: Mineral absorption	IPR008331: Ferritin/DPS protein domain;IPR012347: Ferritin-like;IPR014034: Ferritin, conserved site;IPR009040: Ferritin-like diiron domain;IPR009078: Ferritin-like superfamily	Cytoplasm	--
Q8HZM6	Annexin A1 OS=Equus caballus OX=9796 GN=ANXA1 PE=2 SV=3	ANXA1	11.9732	12.1413	23.0872	16.4669	51.1727	27.9028	2.02413	0.184617	0.3992	insig	GO:0002250 adaptive immune response;GO:0002548 monocyte chemotaxis;GO:0002685 regulation of leukocyte migration;GO:0006909 phagocytosis;GO:0006954 inflammatory response;GO:0007166 cell surface receptor signaling pathway;GO:0007187 G protein-coupled receptor signaling pathway, coupled to cyclic nucleotide second messenger;GO:0008360 regulation of cell shape;GO:0010165 response to X-ray;GO:0014839 …	GO:0001533 cornified envelope;GO:0001891 phagocytic cup;GO:0005615 extracellular space;GO:0005634 nucleus;GO:0005654 nucleoplasm;GO:0005737 cytoplasm;GO:0005829 cytosol;GO:0005884 actin filament;GO:0005886 plasma membrane;GO:0016323 basolateral plasma membrane;GO:0016324 apical plasma membrane;GO:0016328 lateral plasma membrane;GO:0031232 extrinsic component of external side of plasma membrane;GO…	GO:0005509 calcium ion binding;GO:0005544 calcium-dependent phospholipid binding;GO:0019834 phospholipase A2 inhibitor activity;GO:0048306 calcium-dependent protein binding	U: Intracellular trafficking, secretion, and vesicular transport	K17091	--	IPR018502: Annexin repeat;IPR018252: Annexin repeat, conserved site;IPR002388: Annexin A1;IPR037104: Annexin superfamily;IPR001464: Annexin	Cytoplasm	--
Q8HZJ2	Prostaglandin E synthase OS=Equus caballus OX=9796 GN=PTGES PE=2 SV=1	PTGES	0.878144	1.65823	2.00036	1.18986	1.05476	0.561171	0.61846	0.237948	0.461398	insig	GO:0001516 prostaglandin biosynthetic process;GO:0008283 cell population proliferation;GO:0008285 negative regulation of cell population proliferation;GO:0019233 sensory perception of pain;GO:0031620 regulation of fever generation;GO:0032308 positive regulation of prostaglandin secretion;GO:0050727 regulation of inflammatory response	GO:0005641 nuclear envelope lumen;GO:0016021 integral component of membrane;GO:0048471 perinuclear region of cytoplasm	GO:0004364 glutathione transferase activity;GO:0004602 glutathione peroxidase activity;GO:0004667 prostaglandin-D synthase activity;GO:0043295 glutathione binding;GO:0050220 prostaglandin-E synthase activity	--	K15729	ko00590: Arachidonic acid metabolism;ko01100: Metabolic pathways	IPR001129: Membrane-associated, eicosanoid/glutathione metabolism (MAPEG) protein;IPR023352: Membrane associated eicosanoid/glutathione metabolism-like domain superfamily	Extracell	--
Q70IB3	Inactive ribonuclease-like protein 10 OS=Equus caballus OX=9796 GN=RNASE10 PE=2 SV=2	RNASE10	17.5996	34.8957	11.1011	7.79523	6.75911	11.5701	0.410786	0.121124	0.312648	insig	GO:0007155 cell adhesion;GO:0007338 single fertilization	GO:0005576 extracellular region	GO:0003676 nucleic acid binding	--	K01168	--	IPR023412: Ribonuclease A-domain;IPR036816: Ribonuclease A-like domain superfamily;IPR001427: Pancreatic ribonuclease	Extracell	CS pos: 24-25. GLG-LG. Pr: 0.1615
Q6W8P9	Aldo-keto reductase family 1 member C23-like protein OS=Equus caballus OX=9796 GN=PGFS PE=1 SV=1	PGFS	1.66736	1.87597	2.43802	4.80851	1.32739	2.1868	1.39144	0.65077	0.795216	insig	GO:0006693 prostaglandin metabolic process;GO:0008202 steroid metabolic process;GO:0042448 progesterone metabolic process;GO:0044597 daunorubicin metabolic process;GO:0044598 doxorubicin metabolic process	GO:0005829 cytosol	GO:0004032 alditol:NADP+ 1-oxidoreductase activity;GO:0016229 steroid dehydrogenase activity;GO:0032052 bile acid binding;GO:0047023 androsterone dehydrogenase activity;GO:0047086 ketosteroid monooxygenase activity	R: General function prediction only	K04119	ko00140: Steroid hormone biosynthesis;ko00590: Arachidonic acid metabolism;ko00790: Folate biosynthesis;ko01100: Metabolic pathways;ko04913: Ovarian steroidogenesis;ko05208: Chemical carcinogenesis - reactive oxygen species	IPR044482: Aldo-keto reductase family 1 member C;IPR036812: NADP-dependent oxidoreductase domain superfamily;IPR018170: Aldo/keto reductase, conserved site;IPR020471: Aldo-keto reductase;IPR023210: NADP-dependent oxidoreductase domain	Cytoplasm	--
Q6T752	Toll-like receptor 2 OS=Equus caballus OX=9796 GN=TLR2 PE=2 SV=1	TLR2	0.397219	0.274639	0.52496	0.48875	0.439883	0.666236	1.33259	0.256242	0.479555	insig	GO:0001817 regulation of cytokine production;GO:0002755 MyD88-dependent toll-like receptor signaling pathway;GO:0006954 inflammatory response;GO:0034134 toll-like receptor 2 signaling pathway;GO:0045087 innate immune response;GO:0071726 cellular response to diacyl bacterial lipopeptide;GO:0071727 cellular response to triacyl bacterial lipopeptide	GO:0005794 Golgi apparatus;GO:0016021 integral component of membrane;GO:0030670 phagocytic vesicle membrane;GO:0045121 membrane raft	GO:0004888 transmembrane signaling receptor activity;GO:0050135 NAD(P)+ nucleosidase activity;GO:0061809 NAD+ nucleotidase, cyclic ADP-ribose generating	T: Signal transduction mechanisms	K10159	ko04145: Phagosome;ko04151: PI3K-Akt signaling pathway;ko04613: Neutrophil extracellular trap formation;ko04620: Toll-like receptor signaling pathway;ko05132: Salmonella infection;ko05134: Legionellosis;ko05140: Leishmaniasis;ko05142: Chagas disease;ko05144: Malaria;ko05145: Toxoplasmosis;ko05146: Amoebiasis;ko05152: Tuberculosis;ko05161: Hepatitis B;ko05162: Measles;ko05168: Herpes simplex virus…	IPR000157: Toll/interleukin-1 receptor homology (TIR) domain;IPR000483: Cysteine-rich flanking region, C-terminal;IPR001611: Leucine-rich repeat;IPR003591: Leucine-rich repeat, typical subtype;IPR032675: Leucine-rich repeat domain superfamily;IPR035897: Toll/interleukin-1 receptor homology (TIR) domain superfamily;IPR017241: Toll-like receptor;IPR026906: BspA type Leucine rich repeat region	Extracell	CS pos: 18-19. SLS-KE. Pr: 0.5680
Q6H321	Kallikrein-1E2 OS=Equus caballus OX=9796 GN=KLK1E2 PE=1 SV=1	KLK1E2	256.92	143.881	459.207	251.55	194.926	119.117	0.65766	0.432085	0.636485	insig	GO:0003073 regulation of systemic arterial blood pressure;GO:0031638 zymogen activation	GO:0005576 extracellular region;GO:0030141 secretory granule	GO:0004252 serine-type endopeptidase activity	E: Amino acid transport and metabolism	K01325	ko04614: Renin-angiotensin system;ko04961: Endocrine and other factor-regulated calcium reabsorption	IPR043504: Peptidase S1, PA clan, chymotrypsin-like fold;IPR009003: Peptidase S1, PA clan;IPR001254: Serine proteases, trypsin domain;IPR033116: Serine proteases, trypsin family, serine active site;IPR001314: Peptidase S1A, chymotrypsin family;IPR018114: Serine proteases, trypsin family, histidine active site	Extracell	CS pos: 17-18. TGA-LP. Pr: 0.5893
Q6EAS5	1,4-alpha-glucan-branching enzyme OS=Equus caballus OX=9796 GN=GBE1 PE=1 SV=1	GBE1	1.87312	1.96417	3.04471	2.46066	4.31177	1.7756	1.24209	0.60297	0.761215	insig	GO:0005975 carbohydrate metabolic process;GO:0005978 glycogen biosynthetic process	GO:0005737 cytoplasm;GO:0005829 cytosol	GO:0003844 1,4-alpha-glucan branching enzyme activity;GO:0004553 hydrolase activity, hydrolyzing O-glycosyl compounds;GO:0043169 cation binding;GO:0102752 1,4-alpha-glucan branching enzyme activity (using a glucosylated glycogenin as primer for glycogen synthesis)	G: Carbohydrate transport and metabolism	K00700	ko00500: Starch and sucrose metabolism;ko01100: Metabolic pathways	IPR013780: Glycosyl hydrolase, all-beta;IPR006047: Glycosyl hydrolase, family 13, catalytic domain;IPR004193: Glycoside hydrolase, family 13, N-terminal;IPR017853: Glycoside hydrolase superfamily;IPR006048: Alpha-amylase/branching enzyme, C-terminal all beta;IPR014756: Immunoglobulin E-set;IPR013783: Immunoglobulin-like fold;IPR037439: 1,4-alpha-glucan-branching enzyme	Nucleus	--
Q65AC2	Sulfate transporter OS=Equus caballus OX=9796 GN=SLC26A2 PE=2 SV=1	SLC26A2	0.456972	0.267588	0.230677	0.441467	0.244134	0.29018	1.02151	0.905617	0.952248	insig	GO:0001503 ossification;GO:1902358 sulfate transmembrane transport	GO:0005887 integral component of plasma membrane	GO:0008271 secondary active sulfate transmembrane transporter activity;GO:0015106 bicarbonate transmembrane transporter activity;GO:0015108 chloride transmembrane transporter activity;GO:0015116 sulfate transmembrane transporter activity;GO:0015301 anion:anion antiporter activity;GO:0019531 oxalate transmembrane transporter activity	P: Inorganic ion transport and metabolism	K14701	ko05208: Chemical carcinogenesis - reactive oxygen species	IPR002645: STAS domain;IPR001902: SLC26A/SulP transporter;IPR036513: STAS domain superfamily;IPR011547: SLC26A/SulP transporter domain;IPR018045: Sulphate anion transporter, conserved site	Plasma membrane	--
Q5W9D6	KH domain-containing RNA-binding protein QKI OS=Equus caballus OX=9796 GN=QKI PE=2 SV=1	QKI	0.531034	0.593555	0.340654	0.49848	0.635634	0.637952	1.2094	0.347251	0.56285	insig	GO:0030154 cell differentiation	GO:0005634 nucleus;GO:0005737 cytoplasm	GO:0003723 RNA binding	A: RNA processing and modification	K14945	--	IPR032377: STAR protein, homodimerisation region;IPR004087: K Homology domain;IPR004088: K Homology domain, type 1;IPR036612: K Homology domain, type 1 superfamily;IPR032367: Protein quaking, putative nuclear localisation signal	Cytoplasm	--
Q5H879	Catechol O-methyltransferase OS=Equus caballus OX=9796 GN=COMT PE=2 SV=1	COMT	1.08664	1.35659	1.09013	0.767123	2.33795	0.928122	1.14146	0.976191	0.990163	insig	GO:0006629 lipid metabolic process;GO:0032259 methylation;GO:0032502 developmental process;GO:0042135 neurotransmitter catabolic process;GO:0042417 dopamine metabolic process;GO:0042424 catecholamine catabolic process	GO:0005829 cytosol;GO:0005886 plasma membrane;GO:0016020 membrane;GO:0016021 integral component of membrane;GO:0030424 axon;GO:0030425 dendrite	GO:0000287 magnesium ion binding;GO:0008171 O-methyltransferase activity;GO:0016206 catechol O-methyltransferase activity;GO:0102084 L-dopa O-methyltransferase activity;GO:0102938 orcinol O-methyltransferase activity	Q: Secondary metabolites biosynthesis, transport and catabolism	K00545	ko00140: Steroid hormone biosynthesis;ko00350: Tyrosine metabolism;ko01100: Metabolic pathways;ko04728: Dopaminergic synapse	IPR017128: Catechol O-methyltransferase, eukaryotic;IPR002935: Class I-like SAM-dependent O-methyltransferase;IPR029063: S-adenosyl-L-methionine-dependent methyltransferase superfamily	Extracell	--
Q4AEE3	Deoxyribonuclease-1 OS=Equus caballus OX=9796 GN=DNASE1 PE=2 SV=1	DNASE1	7.25315	6.97371	35.3206	125.582	87.8806	57.6762	5.47232	0.0508306	0.179092	insig	GO:0000737 DNA catabolic process, endonucleolytic;GO:0002283 neutrophil activation involved in immune response;GO:0002673 regulation of acute inflammatory response;GO:0006308 DNA catabolic process;GO:0006915 apoptotic process;GO:0070948 regulation of neutrophil mediated cytotoxicity	GO:0005576 extracellular region;GO:0005634 nucleus;GO:0005635 nuclear envelope;GO:0042588 zymogen granule	GO:0003677 DNA binding;GO:0003779 actin binding;GO:0004530 deoxyribonuclease I activity	--	K11994	--	IPR033125: Deoxyribonuclease I, conservied site;IPR016202: Deoxyribonuclease I;IPR018057: Deoxyribonuclease I, active site;IPR005135: Endonuclease/exonuclease/phosphatase;IPR036691: Endonuclease/exonuclease/phosphatase superfamily	Extracell	CS pos: 22-23. ALS-LR. Pr: 0.5814
Q3S4D6	GM2 activator protein OS=Equus caballus OX=9796 GN=GM2A PE=1 SV=1	GM2A	2.05848	1.87763	5.03775	0.918089	1.47115	4.10186	0.723335	0.487337	0.678883	insig	GO:0006689 ganglioside catabolic process;GO:0006869 lipid transport;GO:0007611 learning or memory;GO:0009313 oligosaccharide catabolic process;GO:0019915 lipid storage;GO:0050885 neuromuscular process controlling balance;GO:0051651 maintenance of location in cell	GO:0005829 cytosol;GO:0009898 cytoplasmic side of plasma membrane;GO:0043231 intracellular membrane-bounded organelle	GO:0004563 beta-N-acetylhexosaminidase activity;GO:0005319 lipid transporter activity;GO:0008047 enzyme activator activity	--	K12383	ko04142: Lysosome	IPR036846: GM2-AP, lipid-recognition domain superfamily;IPR003172: MD-2-related lipid-recognition domain	Extracell	CS pos: 23-24. AAP-VS. Pr: 0.5054
Q2V905	Transferrin receptor protein 1 OS=Equus caballus OX=9796 GN=TFRC PE=2 SV=1	TFRC	0.536171	0.562231	0.557868	0.84767	0.294141	0.530369	1.00961	0.818167	0.90335	insig	GO:0006826 iron ion transport;GO:0006879 cellular iron ion homeostasis;GO:0010637 negative regulation of mitochondrial fusion;GO:0030316 osteoclast differentiation;GO:0030890 positive regulation of B cell proliferation;GO:0031334 positive regulation of protein-containing complex assembly;GO:0031623 receptor internalization;GO:0033138 positive regulation of peptidyl-serine phosphorylation;GO:00335…	GO:0005769 early endosome;GO:0005887 integral component of plasma membrane;GO:0005905 clathrin-coated pit;GO:0009897 external side of plasma membrane;GO:0010008 endosome membrane;GO:0016323 basolateral plasma membrane;GO:0042470 melanosome;GO:0048471 perinuclear region of cytoplasm;GO:0055037 recycling endosome;GO:0070062 extracellular exosome;GO:1990712 HFE-transferrin receptor complex	GO:0003725 double-stranded RNA binding;GO:0004998 transferrin receptor activity;GO:0019901 protein kinase binding;GO:0042803 protein homodimerization activity;GO:0044877 protein-containing complex binding	O: Posttranslational modification, protein turnover, chaperones;P: Inorganic ion transport and metabolism;R: General function prediction only	K06503	ko04066: HIF-1 signaling pathway;ko04144: Endocytosis;ko04145: Phagosome;ko04216: Ferroptosis;ko04350: TGF-beta signaling pathway;ko04640: Hematopoietic cell lineage	IPR036757: Transferrin receptor-like, dimerisation domain superfamily;IPR046450: PA domain superfamily;IPR007484: Peptidase M28;IPR037324: Transferrin receptor protein 1/2, PA domain;IPR003137: PA domain;IPR007365: Transferrin receptor-like, dimerisation domain	Plasma membrane	--
Q2TU62	Calcium-activated chloride channel regulator 1 OS=Equus caballus OX=9796 GN=CLCA1 PE=1 SV=1	CLCA1	2.99653	0.471896	0.555785	0.585536	5.89782	1.86929	2.0756	0.475396	0.670058	insig	GO:0006508 proteolysis;GO:0006816 calcium ion transport	GO:0005615 extracellular space;GO:0005887 integral component of plasma membrane	GO:0005229 intracellular calcium activated chloride channel activity;GO:0008237 metallopeptidase activity;GO:0046872 metal ion binding	--	K05027	ko04924: Renin secretion;ko04972: Pancreatic secretion	IPR002035: von Willebrand factor, type A;IPR036465: von Willebrand factor A-like domain superfamily;IPR013783: Immunoglobulin-like fold;IPR013642: Calcium-activated chloride channel, N-terminal;IPR004727: Calcium-activated chloride channel protein, chordata	Extracell	CS pos: 21-22. ALS-NS. Pr: 0.7641
Q2QLB2	Testin OS=Equus caballus OX=9796 GN=TES PE=3 SV=1	TES	0.542311	0.427547	0.523229	0.443503	0.604378	0.262676	0.87775	0.539349	0.717392	insig	GO:0008285 negative regulation of cell population proliferation	GO:0005737 cytoplasm;GO:0005925 focal adhesion	GO:0008270 zinc ion binding	T: Signal transduction mechanisms;Z: Cytoskeleton;R: General function prediction only	K24270	--	IPR033724: PET testin;IPR001781: Zinc finger, LIM-type;IPR034959: Testin, LIM domain 2;IPR034958: Testin, LIM domain 1;IPR010442: PET domain;IPR034960: Testin, LIM domain 3	Nucleus	--
Q28377	Fibronectin OS=Equus caballus OX=9796 GN=FN1 PE=2 SV=3	FN1	0.20751	0.241149	0.749147	0.328783	1.16589	0.220246	1.43172	0.697403	0.828509	insig	GO:0001932 regulation of protein phosphorylation;GO:0006953 acute-phase response;GO:0007044 cell-substrate junction assembly;GO:0007161 calcium-independent cell-matrix adhesion;GO:0007229 integrin-mediated signaling pathway;GO:0008360 regulation of cell shape;GO:0010628 positive regulation of gene expression;GO:0014068 positive regulation of phosphatidylinositol 3-kinase signaling;GO:0018149 pept…	GO:0005577 fibrinogen complex;GO:0005604 basement membrane;GO:0005793 endoplasmic reticulum-Golgi intermediate compartment;GO:0016324 apical plasma membrane;GO:0070062 extracellular exosome	GO:0002020 protease binding;GO:0003677 DNA binding;GO:0005178 integrin binding;GO:0008022 protein C-terminus binding;GO:0008201 heparin binding;GO:0016504 peptidase activator activity;GO:0042802 identical protein binding;GO:0043394 proteoglycan binding;GO:0051087 chaperone binding;GO:0097718 disordered domain specific binding	--	K05717	ko04151: PI3K-Akt signaling pathway;ko04510: Focal adhesion;ko04512: ECM-receptor interaction;ko04810: Regulation of actin cytoskeleton;ko04933: AGE-RAGE signaling pathway in diabetic complications;ko05100: Bacterial invasion of epithelial cells;ko05135: Yersinia infection;ko05146: Amoebiasis;ko05165: Human papillomavirus infection;ko05200: Pathways in cancer;ko05205: Proteoglycans in cancer;ko05…	IPR013783: Immunoglobulin-like fold;IPR003961: Fibronectin type III;IPR000562: Fibronectin type II domain;IPR000083: Fibronectin, type I;IPR036116: Fibronectin type III superfamily;IPR036943: Fibronectin type II domain superfamily;IPR013806: Kringle-like fold	Extracell	CS pos: 25-26. SSG-AS. Pr: 0.3713
Q08IE6	High mobility group protein B1 OS=Equus caballus OX=9796 GN=HMGB1 PE=1 SV=3	HMGB1	1.44539	0.885354	1.02488	0.95017	6.80588	0.839462	2.56153	0.559897	0.731698	insig	GO:0000122 negative regulation of transcription by RNA polymerase II;GO:0001773 myeloid dendritic cell activation;GO:0002250 adaptive immune response;GO:0002270 plasmacytoid dendritic cell activation;GO:0002322 B cell proliferation involved in immune response;GO:0002407 dendritic cell chemotaxis;GO:0002840 regulation of T cell mediated immune response to tumor cell;GO:0006265 DNA topological chan…	GO:0000785 chromatin;GO:0000793 condensed chromosome;GO:0005576 extracellular region;GO:0005634 nucleus;GO:0005768 endosome;GO:0005793 endoplasmic reticulum-Golgi intermediate compartment;GO:0005886 plasma membrane	GO:0000400 four-way junction DNA binding;GO:0000405 bubble DNA binding;GO:0003684 damaged DNA binding;GO:0003690 double-stranded DNA binding;GO:0003697 single-stranded DNA binding;GO:0008301 DNA binding, bending;GO:0042056 chemoattractant activity;GO:0042393 histone binding;GO:0044378 non-sequence-specific DNA binding, bending;GO:0045322 unmethylated CpG binding;GO:0050786 RAGE receptor binding;G…	R: General function prediction only	K10802	ko03410: Base excision repair;ko04140: Autophagy - animal;ko04217: Necroptosis;ko04613: Neutrophil extracellular trap formation	IPR009071: High mobility group box domain;IPR036910: High mobility group box domain superfamily;IPR017967: HMG box A DNA-binding domain, conserved site	Nucleus	--
P82615	Latherin OS=Equus caballus OX=9796 GN=LATH PE=1 SV=3	LATH	1.99922	3.28426	1.68348	7.73357	3.56448	4.6497	2.28905	0.0552012	0.189537	insig	GO:0001659 temperature homeostasis;GO:0050828 regulation of liquid surface tension	GO:0005576 extracellular region	GO:0008289 lipid binding	--	--	--	IPR017942: Lipid-binding serum glycoprotein, N-terminal;IPR017943: Bactericidal permeability-increasing protein, alpha/beta domain superfamily	Extracell	CS pos: 20-21. SSA-QQ. Pr: 0.9508
P68082	Myoglobin OS=Equus caballus OX=9796 GN=MB PE=1 SV=2	MB	0.315677	0.239309	0.243619	0.208629	0.314446	0.175781	0.875098	0.481306	0.674535	insig	--	--	GO:0005344 oxygen carrier activity;GO:0019825 oxygen binding;GO:0020037 heme binding;GO:0046872 metal ion binding	C: Energy production and conversion	K21892	--	IPR000971: Globin;IPR009050: Globin-like superfamily;IPR002335: Myoglobin	Cytoplasm	--
P62327	Thymosin beta-4 OS=Equus caballus OX=9796 GN=TMSB4 PE=1 SV=2	TMSB4	0.921829	0.84359	2.06062	1.31644	74.3473	1.19205	20.0876	0.404671	0.610808	insig	GO:0007015 actin filament organization	GO:0005737 cytoplasm;GO:0005856 cytoskeleton	GO:0003785 actin monomer binding	N: Cell motility	K05764	ko04810: Regulation of actin cytoskeleton	IPR001152: Beta-thymosin;IPR038386: Beta-thymosin superfamily	Nucleus	--
P55832	Small ribosomal subunit protein eS4 (Fragment) OS=Equus caballus OX=9796 GN=RPS4 PE=2 SV=1	RPS4	2.73653	3.11702	2.18616	1.38031	1.49838	1.33101	0.523613	0.0171934	0.077704	down	GO:0006412 translation	GO:0005840 ribosome	GO:0003735 structural constituent of ribosome;GO:0019843 rRNA binding	J: Translation, ribosomal structure and biogenesis	K02987	ko03010: Ribosome;ko05171: Coronavirus disease - COVID-19	IPR014722: Ribosomal protein L2, domain 2;IPR013845: Ribosomal protein S4e, central region;IPR002942: RNA-binding S4 domain;IPR013843: Ribosomal protein S4e, N-terminal;IPR038237: Ribosomal protein S4e, central domain superfamily;IPR005824: KOW;IPR036986: RNA-binding S4 domain superfamily;IPR041982: Ribosomal protein S4, KOW domain	Cytoplasm	--
P51459	Insulin-like growth factor II OS=Equus caballus OX=9796 GN=IGF2 PE=2 SV=2	IGF2	0.206703	0.142219	0.741051	0.343814	0.368466	0.409428	1.02911	0.621931	0.774204	insig	GO:0001503 ossification;GO:0006006 glucose metabolic process	GO:0005615 extracellular space	GO:0005179 hormone activity;GO:0008083 growth factor activity	--	K13769	ko04010: MAPK signaling pathway;ko04014: Ras signaling pathway;ko04151: PI3K-Akt signaling pathway;ko05200: Pathways in cancer;ko05205: Proteoglycans in cancer;ko05225: Hepatocellular carcinoma	IPR022352: Insulin family;IPR036438: Insulin-like superfamily;IPR016179: Insulin-like;IPR013576: Insulin-like growth factor II E-peptide, C-terminal;IPR022353: Insulin, conserved site;IPR022350: Insulin-like growth factor;IPR022334: Insulin-like growth factor II	Extracell	CS pos: 24-25. CIA-AY. Pr: 0.6586
P48661	Cytochrome c oxidase subunit 3 OS=Equus caballus OX=9796 GN=MT-CO3 PE=3 SV=1	MT-CO3	0.712514	1.35341	0.559918	0.740354	0.863619	0.609375	0.842911	0.729395	0.846793	insig	GO:0019646 aerobic electron transport chain	GO:0005739 mitochondrion;GO:0016021 integral component of membrane	GO:0004129 cytochrome-c oxidase activity	C: Energy production and conversion	K02262	ko00190: Oxidative phosphorylation;ko01100: Metabolic pathways;ko04260: Cardiac muscle contraction;ko04714: Thermogenesis;ko04932: Non-alcoholic fatty liver disease;ko05010: Alzheimer disease;ko05012: Parkinson disease;ko05014: Amyotrophic lateral sclerosis;ko05016: Huntington disease;ko05020: Prion disease;ko05022: Pathways of neurodegeneration - multiple diseases;ko05208: Chemical carcinogenesi…	IPR000298: Cytochrome c oxidase subunit III-like;IPR013833: Cytochrome c oxidase, subunit III, 4-helical bundle;IPR033945: Cytochrome c oxidase subunit III domain;IPR035973: Cytochrome c oxidase subunit III-like superfamily	Plasma membrane	--
P48659	Cytochrome c oxidase subunit 1 OS=Equus caballus OX=9796 GN=MT-CO1 PE=3 SV=1	MT-CO1	24.8942	31.8422	14.4807	30.3052	21.499	29.0034	1.13467	0.565973	0.736418	insig	GO:0006119 oxidative phosphorylation	GO:0005743 mitochondrial inner membrane;GO:0016021 integral component of membrane;GO:0045277 respiratory chain complex IV	GO:0004129 cytochrome-c oxidase activity;GO:0020037 heme binding;GO:0046872 metal ion binding	C: Energy production and conversion	K02256	ko00190: Oxidative phosphorylation;ko01100: Metabolic pathways;ko04260: Cardiac muscle contraction;ko04714: Thermogenesis;ko04932: Non-alcoholic fatty liver disease;ko05010: Alzheimer disease;ko05012: Parkinson disease;ko05014: Amyotrophic lateral sclerosis;ko05016: Huntington disease;ko05020: Prion disease;ko05022: Pathways of neurodegeneration - multiple diseases;ko05208: Chemical carcinogenesi…	IPR000883: Cytochrome c oxidase subunit I;IPR033944: Cytochrome c oxidase subunit I domain;IPR023616: Cytochrome c oxidase-like, subunit I domain;IPR036927: Cytochrome c oxidase-like, subunit I superfamily;IPR023615: Cytochrome c oxidase, subunit I, copper-binding site	Plasma membrane	--
P48658	NADH-ubiquinone oxidoreductase chain 4L OS=Equus caballus OX=9796 GN=MT-ND4L PE=3 SV=1	MT-ND4L	0.947198	0.821791	1.38192	1.67345	1.38172	1.78358	1.53567	0.0833135	0.246959	insig	GO:0042773 ATP synthesis coupled electron transport	GO:0005743 mitochondrial inner membrane;GO:0016021 integral component of membrane;GO:0070469 respirasome	GO:0008137 NADH dehydrogenase (ubiquinone) activity	C: Energy production and conversion	K03882	ko00190: Oxidative phosphorylation;ko01100: Metabolic pathways;ko04714: Thermogenesis;ko04723: Retrograde endocannabinoid signaling;ko05010: Alzheimer disease;ko05012: Parkinson disease;ko05014: Amyotrophic lateral sclerosis;ko05016: Huntington disease;ko05020: Prion disease;ko05022: Pathways of neurodegeneration - multiple diseases;ko05208: Chemical carcinogenesis - reactive oxygen species;ko054…	IPR039428: NADH-ubiquinone oxidoreductase chain 4L/Mnh complex subunit C1-like	Plasma membrane	--
P48655	NADH-ubiquinone oxidoreductase chain 4 OS=Equus caballus OX=9796 GN=MT-ND4 PE=3 SV=1	MT-ND4	5.90668	6.50321	2.25928	4.72881	2.82335	4.00625	0.787938	0.694587	0.826196	insig	GO:0006120 mitochondrial electron transport, NADH to ubiquinone;GO:0009060 aerobic respiration;GO:0015990 electron transport coupled proton transport;GO:0032981 mitochondrial respiratory chain complex I assembly	GO:0005743 mitochondrial inner membrane;GO:0005747 mitochondrial respiratory chain complex I	GO:0008137 NADH dehydrogenase (ubiquinone) activity;GO:0048039 ubiquinone binding	C: Energy production and conversion	K03881	ko00190: Oxidative phosphorylation;ko01100: Metabolic pathways;ko04714: Thermogenesis;ko04723: Retrograde endocannabinoid signaling;ko05010: Alzheimer disease;ko05012: Parkinson disease;ko05014: Amyotrophic lateral sclerosis;ko05016: Huntington disease;ko05020: Prion disease;ko05022: Pathways of neurodegeneration - multiple diseases;ko05208: Chemical carcinogenesis - reactive oxygen species;ko054…	IPR001750: NADH:quinone oxidoreductase/Mrp antiporter, membrane subunit;IPR010227: NADH-quinone oxidoreductase, chain M/4;IPR000260: NADH:ubiquinone oxidoreductase chain 4, N-terminal;IPR003918: NADH:ubiquinone oxidoreductase	Plasma membrane	--
P48654	NADH-ubiquinone oxidoreductase chain 3 OS=Equus caballus OX=9796 GN=MT-ND3 PE=3 SV=1	MT-ND3	3.30308	2.78402	0.944235	1.27477	0.904204	1.26373	0.489623	0.265056	0.487294	insig	--	GO:0005743 mitochondrial inner membrane;GO:0016021 integral component of membrane;GO:0070469 respirasome	GO:0008137 NADH dehydrogenase (ubiquinone) activity	C: Energy production and conversion	K03880	ko00190: Oxidative phosphorylation;ko01100: Metabolic pathways;ko04714: Thermogenesis;ko04723: Retrograde endocannabinoid signaling;ko05010: Alzheimer disease;ko05012: Parkinson disease;ko05014: Amyotrophic lateral sclerosis;ko05016: Huntington disease;ko05020: Prion disease;ko05022: Pathways of neurodegeneration - multiple diseases;ko05208: Chemical carcinogenesis - reactive oxygen species;ko054…	IPR038430: NADH:ubiquinone oxidoreductase, subunit 3 superfamily;IPR000440: NADH:ubiquinone/plastoquinone oxidoreductase, chain 3	Extracell	--
P48653	NADH-ubiquinone oxidoreductase chain 2 OS=Equus caballus OX=9796 GN=MT-ND2 PE=3 SV=1	MT-ND2	0.690775	1.62198	0.64947	1.0464	0.918641	1.29578	1.1008	0.613999	0.769063	insig	GO:0006120 mitochondrial electron transport, NADH to ubiquinone;GO:0032981 mitochondrial respiratory chain complex I assembly;GO:0072593 reactive oxygen species metabolic process	GO:0005747 mitochondrial respiratory chain complex I	GO:0008137 NADH dehydrogenase (ubiquinone) activity	C: Energy production and conversion	K03879	ko00190: Oxidative phosphorylation;ko01100: Metabolic pathways;ko04714: Thermogenesis;ko04723: Retrograde endocannabinoid signaling;ko05010: Alzheimer disease;ko05012: Parkinson disease;ko05014: Amyotrophic lateral sclerosis;ko05016: Huntington disease;ko05020: Prion disease;ko05022: Pathways of neurodegeneration - multiple diseases;ko05208: Chemical carcinogenesis - reactive oxygen species;ko054…	IPR001750: NADH:quinone oxidoreductase/Mrp antiporter, membrane subunit;IPR010933: NADH dehydrogenase subunit 2, C-terminal;IPR003917: NADH:ubiquinone oxidoreductase, chain 2	Plasma membrane	--
P48652	NADH-ubiquinone oxidoreductase chain 1 OS=Equus caballus OX=9796 GN=MT-ND1 PE=3 SV=1	MT-ND1	2.56823	3.55071	2.5071	4.07755	3.43819	3.29494	1.25326	0.162428	0.369712	insig	--	GO:0005743 mitochondrial inner membrane;GO:0016021 integral component of membrane	GO:0008137 NADH dehydrogenase (ubiquinone) activity	C: Energy production and conversion	K03878	ko00190: Oxidative phosphorylation;ko01100: Metabolic pathways;ko04714: Thermogenesis;ko04723: Retrograde endocannabinoid signaling;ko05010: Alzheimer disease;ko05012: Parkinson disease;ko05014: Amyotrophic lateral sclerosis;ko05016: Huntington disease;ko05020: Prion disease;ko05022: Pathways of neurodegeneration - multiple diseases;ko05208: Chemical carcinogenesis - reactive oxygen species;ko054…	IPR018086: NADH:ubiquinone oxidoreductase, subunit 1, conserved site;IPR001694: NADH:ubiquinone oxidoreductase, subunit 1/F420H2 oxidoreductase subunit H	Plasma membrane	--
P18907	Sodium/potassium-transporting ATPase subunit alpha-1 OS=Equus caballus OX=9796 GN=ATP1A1 PE=3 SV=1	ATP1A1	2.47618	1.66496	1.91378	1.96369	2.96863	1.38751	1.04375	0.975511	0.989912	insig	GO:0002026 regulation of the force of heart contraction;GO:0002028 regulation of sodium ion transport;GO:0006883 cellular sodium ion homeostasis;GO:0008217 regulation of blood pressure;GO:0009410 response to xenobiotic stimulus;GO:0030007 cellular potassium ion homeostasis;GO:0031947 negative regulation of glucocorticoid biosynthetic process;GO:0036376 sodium ion export across plasma membrane;GO:…	GO:0005886 plasma membrane;GO:0005890 sodium:potassium-exchanging ATPase complex;GO:0014069 postsynaptic density;GO:0016021 integral component of membrane;GO:0016323 basolateral plasma membrane;GO:0016324 apical plasma membrane;GO:0016328 lateral plasma membrane;GO:0030315 T-tubule;GO:0030424 axon;GO:0031090 organelle membrane;GO:0036126 sperm flagellum;GO:0042383 sarcolemma;GO:0042470 melanosome	GO:0005391 P-type sodium:potassium-exchanging transporter activity;GO:0005524 ATP binding;GO:0016791 phosphatase activity;GO:0016887 ATP hydrolysis activity;GO:0019829 ATPase-coupled cation transmembrane transporter activity;GO:0046872 metal ion binding;GO:0051087 chaperone binding;GO:1990239 steroid hormone binding	P: Inorganic ion transport and metabolism	K01539	ko04022: cGMP-PKG signaling pathway;ko04024: cAMP signaling pathway;ko04260: Cardiac muscle contraction;ko04261: Adrenergic signaling in cardiomyocytes;ko04911: Insulin secretion;ko04918: Thyroid hormone synthesis;ko04919: Thyroid hormone signaling pathway;ko04925: Aldosterone synthesis and secretion;ko04960: Aldosterone-regulated sodium reabsorption;ko04961: Endocrine and other factor-regulated …	IPR023298: P-type ATPase, transmembrane domain superfamily;IPR044492: P-type ATPase, haloacid dehalogenase domain;IPR006068: Cation-transporting P-type ATPase, C-terminal;IPR023299: P-type ATPase, cytoplasmic domain N;IPR004014: Cation-transporting P-type ATPase, N-terminal;IPR036412: HAD-like superfamily;IPR018303: P-type ATPase, phosphorylation site;IPR005775: P-type ATPase subfamily IIC, subun…	Plasma membrane	--
P12762	Aldehyde dehydrogenase, mitochondrial OS=Equus caballus OX=9796 GN=ALDH2 PE=1 SV=1	ALDH2	33.8303	42.2119	6.12042	13.6881	19.0009	14.9443	0.579744	0.702852	0.831565	insig	GO:0006068 ethanol catabolic process;GO:0046185 aldehyde catabolic process;GO:1903179 regulation of dopamine biosynthetic process;GO:1905627 regulation of serotonin biosynthetic process	GO:0005739 mitochondrion;GO:0005759 mitochondrial matrix	GO:0004029 aldehyde dehydrogenase (NAD+) activity;GO:0008957 phenylacetaldehyde dehydrogenase activity;GO:0018547 nitroglycerin reductase activity;GO:0043878 glyceraldehyde-3-phosphate dehydrogenase (NAD+) (non-phosphorylating) activity;GO:0051287 NAD binding;GO:0052689 carboxylic ester hydrolase activity	C: Energy production and conversion	K00128	ko00010: Glycolysis / Gluconeogenesis;ko00053: Ascorbate and aldarate metabolism;ko00071: Fatty acid degradation;ko00280: Valine, leucine and isoleucine degradation;ko00310: Lysine degradation;ko00330: Arginine and proline metabolism;ko00340: Histidine metabolism;ko00380: Tryptophan metabolism;ko00410: beta-Alanine metabolism;ko00561: Glycerolipid metabolism;ko00620: Pyruvate metabolism;ko00770: …	IPR015590: Aldehyde dehydrogenase domain;IPR029510: Aldehyde dehydrogenase, glutamic acid active site;IPR016163: Aldehyde dehydrogenase, C-terminal;IPR016160: Aldehyde dehydrogenase, cysteine active site;IPR016162: Aldehyde dehydrogenase, N-terminal;IPR016161: Aldehyde/histidinol dehydrogenase	Cytoplasm	--
P0DUB3	Immunoglobulin heavy constant alpha (Fragment) OS=Equus asinus OX=9793 GN=IGHA PE=1 SV=1	IGHA	12.2814	12.3109	34.5321	12.6344	44.6471	7.35179	1.09317	0.910634	0.954318	insig	GO:0002250 adaptive immune response	GO:0005576 extracellular region;GO:0005886 plasma membrane;GO:0019814 immunoglobulin complex	--	--	--	--	IPR013783: Immunoglobulin-like fold;IPR003597: Immunoglobulin C1-set;IPR007110: Immunoglobulin-like domain;IPR036179: Immunoglobulin-like domain superfamily;IPR003006: Immunoglobulin/major histocompatibility complex, conserved site	Extracell	--
P0DUB2	Immunoglobulin J chain OS=Equus asinus OX=9793 GN=JCHAIN PE=1 SV=1	JCHAIN	23.8811	17.8138	68.0814	13.062	78.7563	18.4807	1.00476	0.848366	0.919822	insig	--	--	--	--	K25567	--	IPR024110: Immunoglobulin J chain	Extracell	CS pos: 22-23. VTA-GD. Pr: 0.5993
P0DN28	Apolipoprotein C-III OS=Equus caballus OX=9796 GN=APOC3 PE=3 SV=1	APOC3	0.248669	0.163621	0.740638	0.264883	0.895498	0.16324	1.14805	0.907858	0.952943	insig	GO:0006869 lipid transport;GO:0010897 negative regulation of triglyceride catabolic process;GO:0010916 negative regulation of very-low-density lipoprotein particle clearance;GO:0010987 negative regulation of high-density lipoprotein particle clearance;GO:0010989 negative regulation of low-density lipoprotein particle clearance;GO:0016042 lipid catabolic process;GO:0042157 lipoprotein metabolic pr…	GO:0034361 very-low-density lipoprotein particle;GO:0034363 intermediate-density lipoprotein particle;GO:0034366 spherical high-density lipoprotein particle;GO:0042627 chylomicron	GO:0005543 phospholipid binding;GO:0055102 lipase inhibitor activity;GO:0070653 high-density lipoprotein particle receptor binding	--	K08759	ko03320: PPAR signaling pathway;ko04979: Cholesterol metabolism	IPR038195: Apolipoprotein CIII superfamily;IPR008403: Apolipoprotein CIII	Extracell	CS pos: 18-19. ATA-AE. Pr: 0.5748
P02791	Ferritin light chain OS=Equus caballus OX=9796 GN=FTL PE=1 SV=4	FTL	12.5851	7.93373	6.05042	4.3424	7.2652	4.09227	0.590904	0.142855	0.345192	insig	GO:0006826 iron ion transport;GO:0006880 intracellular sequestering of iron ion	GO:0005737 cytoplasm;GO:0008043 intracellular ferritin complex	GO:0005506 iron ion binding;GO:0008198 ferrous iron binding;GO:0008199 ferric iron binding	P: Inorganic ion transport and metabolism	K13625	ko04216: Ferroptosis;ko04217: Necroptosis;ko04978: Mineral absorption	IPR014034: Ferritin, conserved site;IPR012347: Ferritin-like;IPR008331: Ferritin/DPS protein domain;IPR009078: Ferritin-like superfamily;IPR009040: Ferritin-like diiron domain	Cytoplasm	--
P02561	Tropomyosin alpha-4 chain OS=Equus caballus OX=9796 GN=TPM4 PE=1 SV=2	TPM4	1.66971	2.69664	1.47021	0.897286	7.80761	1.7144	1.78518	0.790472	0.886123	insig	GO:0006936 muscle contraction;GO:0007015 actin filament organization	GO:0005737 cytoplasm;GO:0005884 actin filament;GO:0015629 actin cytoskeleton	GO:0042802 identical protein binding;GO:0042803 protein homodimerization activity;GO:0046872 metal ion binding;GO:0046982 protein heterodimerization activity;GO:0051015 actin filament binding	Z: Cytoskeleton	K10375	ko04260: Cardiac muscle contraction;ko04261: Adrenergic signaling in cardiomyocytes;ko04814: Motor proteins;ko05410: Hypertrophic cardiomyopathy;ko05414: Dilated cardiomyopathy	IPR014751: DNA repair protein XRCC4-like, C-terminal;IPR000533: Tropomyosin	Cytoplasm	--
P01959	Hemoglobin subunit alpha OS=Equus asinus OX=9793 GN=HBA1 PE=1 SV=3	HBA1	2.55783	11.6765	2.97966	1.50663	161.708	6.36715	9.85137	0.57044	0.738039	insig	--	GO:0005833 hemoglobin complex	GO:0005344 oxygen carrier activity;GO:0005506 iron ion binding;GO:0019825 oxygen binding;GO:0020037 heme binding	C: Energy production and conversion	K13822	ko05143: African trypanosomiasis;ko05144: Malaria	IPR009050: Globin-like superfamily;IPR002338: Hemoglobin, alpha-type;IPR000971: Globin;IPR002339: Hemoglobin, pi;IPR012292: Globin/Protoglobin	Cytoplasm	--
P01958	Hemoglobin subunit alpha OS=Equus caballus OX=9796 GN=HBA PE=1 SV=2	HBA	1.31928	8.33377	2.72585	4.1263	0	0	0	0	0	0	down	--	GO:0005833 hemoglobin complex	GO:0005344 oxygen carrier activity;GO:0005506 iron ion binding;GO:0019825 oxygen binding;GO:0020037 heme binding	C: Energy production and conversion	K13822	ko05143: African trypanosomiasis;ko05144: Malaria	IPR002338: Hemoglobin, alpha-type;IPR012292: Globin/Protoglobin;IPR000971: Globin;IPR009050: Globin-like superfamily;IPR002339: Hemoglobin, pi	Cytoplasm	--
P00818	Acylphosphatase-2 OS=Equus caballus OX=9796 GN=ACYP2 PE=1 SV=2	ACYP2	0.343394	0.356239	0.200447	0.409998	0.382314	0.39746	1.32185	0.235447	0.458488	insig	--	--	GO:0003998 acylphosphatase activity	C: Energy production and conversion	K01512	ko00620: Pyruvate metabolism;ko01100: Metabolic pathways	IPR036046: Acylphosphatase-like domain superfamily;IPR017968: Acylphosphatase, conserved site;IPR001792: Acylphosphatase-like domain;IPR020456: Acylphosphatase	Cytoplasm_Nucleus	--
P00594	Phospholipase A2 (Fragment) OS=Equus caballus OX=9796 GN=PLA2G1B PE=1 SV=1	PLA2G1B	0.0553035	0.0784671	0.0287635	0.054178	0	0	0	0	0	0	down	GO:0006633 fatty acid biosynthetic process;GO:0016042 lipid catabolic process;GO:0046471 phosphatidylglycerol metabolic process;GO:0048146 positive regulation of fibroblast proliferation;GO:0050482 arachidonic acid secretion;GO:1904635 positive regulation of glomerular visceral epithelial cell apoptotic process	GO:0005576 extracellular region	GO:0005102 signaling receptor binding;GO:0005509 calcium ion binding;GO:0032052 bile acid binding;GO:0047498 calcium-dependent phospholipase A2 activity	I: Lipid transport and metabolism	K01047	ko00564: Glycerophospholipid metabolism;ko00565: Ether lipid metabolism;ko00590: Arachidonic acid metabolism;ko00591: Linoleic acid metabolism;ko00592: alpha-Linolenic acid metabolism;ko01100: Metabolic pathways;ko04014: Ras signaling pathway;ko04270: Vascular smooth muscle contraction;ko04972: Pancreatic secretion;ko04975: Fat digestion and absorption	IPR016090: Phospholipase A2 domain;IPR036444: Phospholipase A2 domain superfamily;IPR033113: Phospholipase A2, histidine active site;IPR033112: Phospholipase A2, aspartic acid active site;IPR001211: Phospholipase A2	Extracell	--
O97921	Prostaglandin-H2 D-isomerase OS=Equus caballus OX=9796 GN=PTGDS PE=1 SV=1	PTGDS	13.0719	14.6011	25.5851	17.2657	10.1251	22.9446	0.945124	0.846567	0.918886	insig	GO:0001516 prostaglandin biosynthetic process;GO:0043303 mast cell degranulation	GO:0005576 extracellular region;GO:0005791 rough endoplasmic reticulum;GO:0031965 nuclear membrane;GO:0048471 perinuclear region of cytoplasm	GO:0016853 isomerase activity;GO:0036094 small molecule binding	--	K01830	ko00590: Arachidonic acid metabolism;ko01100: Metabolic pathways	IPR012674: Calycin;IPR000566: Lipocalin/cytosolic fatty-acid binding domain	Extracell	CS pos: 26-27. AQA-QP. Pr: 0.7711
O97508	Thioredoxin OS=Equus caballus OX=9796 GN=TXN PE=3 SV=3	TXN	4.52897	3.50682	14.0374	5.85003	14.099	7.76221	1.25543	0.527363	0.708375	insig	--	--	--	O: Posttranslational modification, protein turnover, chaperones	K03671	ko04621: NOD-like receptor signaling pathway;ko05012: Parkinson disease;ko05132: Salmonella infection;ko05418: Fluid shear stress and atherosclerosis	IPR036249: Thioredoxin-like superfamily;IPR017937: Thioredoxin, conserved site;IPR013766: Thioredoxin domain;IPR005746: Thioredoxin	Extracell	--
O77691	Protein S100-A6 OS=Equus caballus OX=9796 GN=S100A6 PE=3 SV=1	S100A6	2.45499	2.54516	3.00714	3.77467	10.084	3.13869	2.12273	0.22845	0.450055	insig	--	GO:0005635 nuclear envelope	GO:0005509 calcium ion binding	--	K23764	--	IPR013787: S100/CaBP-9k-type, calcium binding, subdomain;IPR018247: EF-Hand 1, calcium-binding site;IPR011992: EF-hand domain pair;IPR001751: S100/Calcium binding protein 7/8-like, conserved site;IPR034118: Protein S100-A6;IPR002048: EF-hand domain	Cytoplasm	--
O19011	Transforming growth factor beta-1 proprotein OS=Equus caballus OX=9796 GN=TGFB1 PE=2 SV=1	TGFB1	0.26653	1.15605	0.782276	0.459184	1.31562	1.87426	1.65501	0.444898	0.645605	insig	GO:0051781 positive regulation of cell division	GO:0005615 extracellular space	GO:0005160 transforming growth factor beta receptor binding;GO:0008083 growth factor activity	T: Signal transduction mechanisms	K13375	ko04010: MAPK signaling pathway;ko04060: Cytokine-cytokine receptor interaction;ko04068: FoxO signaling pathway;ko04110: Cell cycle;ko04218: Cellular senescence;ko04350: TGF-beta signaling pathway;ko04380: Osteoclast differentiation;ko04390: Hippo signaling pathway;ko04659: Th17 cell differentiation;ko04672: Intestinal immune network for IgA production;ko04926: Relaxin signaling pathway;ko04932: …	IPR003939: Transforming growth factor beta-1 proprotein;IPR001111: TGF-beta, propeptide;IPR017948: Transforming growth factor beta, conserved site;IPR029034: Cystine-knot cytokine;IPR001839: Transforming growth factor-beta, C-terminal;IPR016319: Transforming growth factor-beta	Extracell	CS pos: 29-30. AAG-LS. Pr: 0.6841
O18999	Interleukin-1 receptor antagonist protein OS=Equus caballus OX=9796 GN=IL1RN PE=2 SV=1	IL1RN	0.262636	0.319061	0.123677	0.265044	1.74797	0.35436	3.35619	0.256116	0.479451	insig	GO:0002437 inflammatory response to antigenic stimulus;GO:0006629 lipid metabolic process;GO:0006954 inflammatory response;GO:0030073 insulin secretion;GO:0034115 negative regulation of heterotypic cell-cell adhesion;GO:0051384 response to glucocorticoid;GO:2000660 negative regulation of interleukin-1-mediated signaling pathway	GO:0005615 extracellular space;GO:0031982 vesicle	GO:0005125 cytokine activity;GO:0005150 interleukin-1, type I receptor binding;GO:0005151 interleukin-1, type II receptor binding;GO:0005152 interleukin-1 receptor antagonist activity;GO:0045352 interleukin-1 type I receptor antagonist activity;GO:0045353 interleukin-1 type II receptor antagonist activity	--	K05481	ko04060: Cytokine-cytokine receptor interaction	IPR000975: Interleukin-1 family;IPR003297: Interleukin-1 receptor antagonist/Interleukin-36;IPR020877: Interleukin-1 conserved site;IPR008996: Cytokine IL1/FGF	Extracell	CS pos: 25-26. TAC-HP. Pr: 0.8462
O02722	Metalloproteinase inhibitor 1 OS=Equus caballus OX=9796 GN=TIMP1 PE=2 SV=1	TIMP1	2.94952	2.67431	2.50433	0.635687	0.793566	1.98728	0.420333	0.101748	0.278984	insig	GO:0002248 connective tissue replacement involved in inflammatory response wound healing;GO:0008284 positive regulation of cell population proliferation;GO:0009725 response to hormone;GO:0010033 response to organic substance;GO:0010951 negative regulation of endopeptidase activity;GO:0034097 response to cytokine;GO:0043086 negative regulation of catalytic activity;GO:0051045 negative regulation o…	GO:0005604 basement membrane;GO:0005615 extracellular space;GO:0031012 extracellular matrix	GO:0002020 protease binding;GO:0005125 cytokine activity;GO:0008083 growth factor activity;GO:0008191 metalloendopeptidase inhibitor activity;GO:0008270 zinc ion binding	R: General function prediction only	K16451	ko04066: HIF-1 signaling pathway	IPR001820: Protease inhibitor I35 (TIMP);IPR030490: Tissue inhibitor of metalloproteinase, conserved site;IPR027465: Proteinase inhibitor I35b (TIMP), C-terminal;IPR008993: Tissue inhibitor of metalloproteinases-like, OB-fold;IPR001134: Netrin domain	Extracell	CS pos: 23-24. SRA-CT. Pr: 0.9708
K9K2X2	Peptidyl-prolyl cis-trans isomerase OS=Equus caballus OX=9796 GN=PPIL3 PE=2 SV=1	PPIL3	0.735697	1.39635	0.689672	0.744172	0.826547	0.752884	0.82347	0.59463	0.75599	insig	GO:0000413 protein peptidyl-prolyl isomerization;GO:0006397 mRNA processing;GO:0006457 protein folding;GO:0008380 RNA splicing	GO:0071013 catalytic step 2 spliceosome	GO:0003755 peptidyl-prolyl cis-trans isomerase activity	O: Posttranslational modification, protein turnover, chaperones	K12734	--	IPR029000: Cyclophilin-like domain superfamily;IPR002130: Cyclophilin-type peptidyl-prolyl cis-trans isomerase domain;IPR024936: Cyclophilin-type peptidyl-prolyl cis-trans isomerase;IPR020892: Cyclophilin-type peptidyl-prolyl cis-trans isomerase, conserved site	Cytoplasm	--
F7E390	Outer dense fiber of sperm tails 3 OS=Equus caballus OX=9796 GN=CIMAP1A PE=4 SV=3	CIMAP1A	3.66718	4.85857	2.33257	3.61944	0	0	0	0	0	0	down	--	GO:0001520 outer dense fiber;GO:0005856 cytoskeleton	--	--	K25636	--	IPR010736: Sperm-tail PG-rich repeat	Cytoplasm_Nucleus	--
F7E244	Elongation factor Tu OS=Equus caballus OX=9796 GN=TUFM PE=1 SV=3	TUFM	15.0171	19.1476	16.1662	6.17101	8.18844	12.2389	0.52847	0.0636272	0.20907	insig	--	--	GO:0003746 translation elongation factor activity;GO:0003924 GTPase activity;GO:0005525 GTP binding	J: Translation, ribosomal structure and biogenesis	K02358	--	IPR041709: Elongation factor Tu (EF-Tu), GTP-binding domain;IPR000795: Translational (tr)-type GTP-binding domain;IPR004161: Translation elongation factor EFTu-like, domain 2;IPR027417: P-loop containing nucleoside triphosphate hydrolase;IPR033720: Elongation factor Tu, domain 2;IPR009000: Translation protein, beta-barrel domain superfamily;IPR009001: Translation elongation factor EF1A/initiation…	Mitochondrion	--
F7DZ01	Coagulation factor V OS=Equus caballus OX=9796 GN=F5 PE=3 SV=2	F5	3.89664	2.02449	6.01019	1.30163	1.14045	0.907743	0.280759	0.0524372	0.18325	insig	GO:0007596 blood coagulation;GO:0008015 blood circulation	GO:0005615 extracellular space;GO:0031091 platelet alpha granule	GO:0005507 copper ion binding	--	K03902	ko04610: Complement and coagulation cascades	IPR008972: Cupredoxin;IPR033138: Multicopper oxidases, conserved site;IPR000421: Coagulation factor 5/8 C-terminal domain;IPR024715: Coagulation factor 5/8-like;IPR011707: Multicopper oxidase, N-terminal;IPR009271: Coagulation factor V, LSPD;IPR008979: Galactose-binding-like domain superfamily	Extracell	CS pos: 28-29. AEA-AR. Pr: 0.5317
F7DVZ8	Coiled-coil and C2 domain containing 1A OS=Equus caballus OX=9796 GN=CC2D1A PE=3 SV=3	CC2D1A	0	0	0	0.121295	0.198706	0.151497	0.157166	inf	0	0	up	GO:0006357 regulation of transcription by RNA polymerase II;GO:1905381 negative regulation of snRNA transcription by RNA polymerase II	GO:0001650 fibrillar center;GO:0005634 nucleus;GO:0005829 cytosol;GO:0005886 plasma membrane	GO:0000978 RNA polymerase II cis-regulatory region sequence-specific DNA binding;GO:0000981 DNA-binding transcription factor activity, RNA polymerase II-specific;GO:0001227 DNA-binding transcription repressor activity, RNA polymerase II-specific	R: General function prediction only	K18260	--	IPR006608: Domain of unknown function DM14;IPR035892: C2 domain superfamily;IPR000008: C2 domain;IPR037772: Freud, C2 domain	Mitochondrion	--
F7DVW3	Actin related protein T2 OS=Equus caballus OX=9796 GN=ACTRT2 PE=3 SV=1	ACTRT2	83.7982	68.811	28.5764	86.39	58.892	74.1226	1.21094	0.498404	0.688604	insig	--	--	--	Z: Cytoskeleton	K05692	ko03082: ATP-dependent chromatin remodeling;ko04015: Rap1 signaling pathway;ko04145: Phagosome;ko04210: Apoptosis;ko04390: Hippo signaling pathway;ko04510: Focal adhesion;ko04520: Adherens junction;ko04530: Tight junction;ko04611: Platelet activation;ko04613: Neutrophil extracellular trap formation;ko04670: Leukocyte transendothelial migration;ko04714: Thermogenesis;ko04810: Regulation of actin c…	IPR004000: Actin family;IPR043129: ATPase, nucleotide binding domain	Cytoplasm	--
F7DVE4	SPEM family member 2 OS=Equus caballus OX=9796 GN=SPEM2 PE=4 SV=3	SPEM2	2.62987	1.45682	1.08592	3.49909	2.99999	3.19921	1.87493	0.111878	0.298544	insig	--	GO:0016021 integral component of membrane	--	--	--	--	IPR031368: Spermatid maturation protein 1, N-terminal	Plasma membrane	--
F7DUJ0	Solute carrier family 30 member 1 OS=Equus caballus OX=9796 GN=SLC30A1 PE=3 SV=2	SLC30A1	0.442279	0.684711	0.148831	0.961577	0.890487	1.02384	2.25415	0.160049	0.36697	insig	GO:0001701 in utero embryonic development;GO:0006874 cellular calcium ion homeostasis;GO:0006882 cellular zinc ion homeostasis;GO:0010312 detoxification of zinc ion;GO:0071577 zinc ion transmembrane transport;GO:0071584 negative regulation of zinc ion transmembrane import;GO:0090281 negative regulation of calcium ion import	GO:0005783 endoplasmic reticulum;GO:0005794 Golgi apparatus;GO:0005886 plasma membrane;GO:0016021 integral component of membrane;GO:0031965 nuclear membrane	GO:0005385 zinc ion transmembrane transporter activity;GO:0019855 calcium channel inhibitor activity	P: Inorganic ion transport and metabolism	K14688	ko04978: Mineral absorption	IPR036837: Cation efflux protein, cytoplasmic domain superfamily;IPR027469: Cation efflux transmembrane domain superfamily;IPR002524: Cation efflux protein	Plasma membrane	--
F7DRG2	Glypican 1 OS=Equus caballus OX=9796 GN=GPC1 PE=3 SV=2	GPC1	2.33821	1.84623	0.882794	1.26478	0.775977	0.956424	0.591484	0.250524	0.474324	insig	GO:0016477 cell migration;GO:0040037 negative regulation of fibroblast growth factor receptor signaling pathway;GO:1905475 regulation of protein localization to membrane	GO:0005615 extracellular space;GO:0009986 cell surface;GO:0045202 synapse;GO:0046658 anchored component of plasma membrane;GO:0062023 collagen-containing extracellular matrix	GO:0017134 fibroblast growth factor binding	T: Signal transduction mechanisms	K08107	ko05205: Proteoglycans in cancer;ko05418: Fluid shear stress and atherosclerosis	IPR019803: Glypican, conserved site;IPR001863: Glypican	Extracell	CS pos: 23-24. ARG-DP. Pr: 0.6869
F7DQY2	Methylthioribose-1-phosphate isomerase OS=Equus caballus OX=9796 GN=YJU2B PE=1 SV=3	YJU2B	2.27879	1.84832	0.409862	1.36187	1.3571	1.28397	0.882292	0.862574	0.928945	insig	GO:0019284 L-methionine salvage from S-adenosylmethionine;GO:0019509 L-methionine salvage from methylthioadenosine	GO:0001650 fibrillar center;GO:0005654 nucleoplasm;GO:0005829 cytosol	GO:0042802 identical protein binding;GO:0046523 S-methyl-5-thioribose-1-phosphate isomerase activity	J: Translation, ribosomal structure and biogenesis	K08963	ko00270: Cysteine and methionine metabolism;ko01100: Metabolic pathways	IPR042529: Initiation factor 2B-like, C-terminal;IPR011559: Initiation factor 2B alpha/beta/delta;IPR037171: NagB/RpiA transferase-like;IPR000649: Initiation factor 2B-related;IPR005251: Methylthioribose-1-phosphate isomerase;IPR027363: Methylthioribose-1-phosphate isomerase, N-terminal	Mitochondrion	--
F7DQ27	Glomulin, FKBP associated protein OS=Equus caballus OX=9796 GN=GLMN PE=4 SV=1	GLMN	2.46065	2.18299	1.22473	1.33946	1.28175	1.23747	0.657538	0.221338	0.442701	insig	GO:0001570 vasculogenesis;GO:0001843 neural tube closure;GO:0007166 cell surface receptor signaling pathway;GO:0032434 regulation of proteasomal ubiquitin-dependent protein catabolic process;GO:0032743 positive regulation of interleukin-2 production;GO:0040029 regulation of gene expression, epigenetic;GO:0042130 negative regulation of T cell proliferation;GO:0042327 positive regulation of phospho…	GO:0005737 cytoplasm;GO:0031462 Cul2-RING ubiquitin ligase complex;GO:0031463 Cul3-RING ubiquitin ligase complex;GO:0031464 Cul4A-RING E3 ubiquitin ligase complex	GO:0005171 hepatocyte growth factor receptor binding;GO:0031625 ubiquitin protein ligase binding;GO:0055105 ubiquitin-protein transferase inhibitor activity	--	K23345	--	IPR013877: YAP-binding/ALF4/Glomulin	Cytoplasm	--
F7DNT0	Tubulin alpha 4a OS=Equus caballus OX=9796 GN=TUBA4A PE=1 SV=2	TUBA4A	2.02216	4.49914	1.72526	2.91726	12.9051	3.85096	2.38565	0.255888	0.479415	insig	GO:0000226 microtubule cytoskeleton organization;GO:0000278 mitotic cell cycle;GO:0007017 microtubule-based process	GO:0005737 cytoplasm;GO:0005874 microtubule	GO:0005200 structural constituent of cytoskeleton;GO:0005525 GTP binding;GO:0019901 protein kinase binding	Z: Cytoskeleton	K07374	ko04145: Phagosome;ko04210: Apoptosis;ko04530: Tight junction;ko04540: Gap junction;ko04814: Motor proteins;ko05010: Alzheimer disease;ko05012: Parkinson disease;ko05014: Amyotrophic lateral sclerosis;ko05016: Huntington disease;ko05020: Prion disease;ko05022: Pathways of neurodegeneration - multiple diseases;ko05132: Salmonella infection	IPR018316: Tubulin/FtsZ, 2-layer sandwich domain;IPR002452: Alpha tubulin;IPR003008: Tubulin/FtsZ, GTPase domain;IPR036525: Tubulin/FtsZ, GTPase domain superfamily;IPR037103: Tubulin/FtsZ-like, C-terminal domain;IPR000217: Tubulin;IPR023123: Tubulin, C-terminal;IPR008280: Tubulin/FtsZ, C-terminal	Cytoskeleton	--
F7DMY1	Core-binding factor subunit beta OS=Equus caballus OX=9796 GN=CBFB PE=3 SV=4	CBFB	0.145048	0.176205	0.0802566	0.289713	0.307678	0.208033	2.00599	0.0704501	0.221852	insig	--	GO:0005634 nucleus	GO:0003713 transcription coactivator activity	K: Transcription	K25826	--	IPR036552: Core-binding factor, beta subunit superfamily;IPR003417: Core-binding factor, beta subunit	Nucleus	--
F7DKV6	Protein kinase X-linked OS=Equus caballus OX=9796 GN=PRKX PE=3 SV=2	PRKX	0.556599	1.00129	0.31299	0.247193	0.21801	0.303153	0.410693	0.134282	0.332718	insig	GO:0001525 angiogenesis;GO:0001935 endothelial cell proliferation;GO:0007165 signal transduction;GO:0018105 peptidyl-serine phosphorylation;GO:0030099 myeloid cell differentiation;GO:0030155 regulation of cell adhesion;GO:0030334 regulation of cell migration;GO:0031589 cell-substrate adhesion;GO:0043542 endothelial cell migration;GO:0046777 protein autophosphorylation;GO:0060562 epithelial tube m…	GO:0005654 nucleoplasm;GO:0005737 cytoplasm;GO:0005952 cAMP-dependent protein kinase complex	GO:0004691 cAMP-dependent protein kinase activity;GO:0005524 ATP binding	T: Signal transduction mechanisms	K19584	--	IPR000719: Protein kinase domain;IPR000961: AGC-kinase, C-terminal;IPR017441: Protein kinase, ATP binding site;IPR008271: Serine/threonine-protein kinase, active site;IPR011009: Protein kinase-like domain superfamily	Nucleus	--
F7DH20	AP-2 complex subunit alpha OS=Equus caballus OX=9796 GN=AP2A1 PE=3 SV=3	AP2A1	1.52131	1.15861	1.4913	1.13309	1.35225	1.12533	0.865615	0.264991	0.487294	insig	GO:0006886 intracellular protein transport;GO:0072583 clathrin-dependent endocytosis	GO:0030122 AP-2 adaptor complex	GO:0035615 clathrin adaptor activity	U: Intracellular trafficking, secretion, and vesicular transport	K11824	ko04144: Endocytosis;ko04721: Synaptic vesicle cycle;ko04961: Endocrine and other factor-regulated calcium reabsorption;ko05016: Huntington disease	IPR008152: Clathrin adaptor, alpha/beta/gamma-adaptin, appendage, Ig-like subdomain;IPR003164: Clathrin adaptor, alpha-adaptin, appendage, C-terminal subdomain;IPR011989: Armadillo-like helical;IPR009028: Coatomer/calthrin adaptor appendage, C-terminal subdomain;IPR002553: Clathrin/coatomer adaptor, adaptin-like, N-terminal;IPR013041: Clathrin adaptor, appendage, Ig-like subdomain superfamily;IPR…	Cytoplasm	--
F7DG10	ATPase H+ transporting accessory protein 1 OS=Equus caballus OX=9796 GN=ATP6AP1 PE=3 SV=4	ATP6AP1	0.446851	0.889309	3.76822	0.642571	0.92715	0.552002	0.415667	0.508791	0.69656	insig	GO:0006879 cellular iron ion homeostasis;GO:0030641 regulation of cellular pH;GO:0036035 osteoclast development;GO:0036295 cellular response to increased oxygen levels;GO:0099638 endosome to plasma membrane protein transport	GO:0016021 integral component of membrane;GO:0033176 proton-transporting V-type ATPase complex	GO:0031267 small GTPase binding	C: Energy production and conversion	K03662	ko00190: Oxidative phosphorylation;ko01100: Metabolic pathways;ko04142: Lysosome;ko04145: Phagosome;ko05152: Tuberculosis;ko05161: Hepatitis B;ko05165: Human papillomavirus infection;ko05323: Rheumatoid arthritis	IPR008388: V0 complex accessory subunit Ac45;IPR046755: V-type proton ATPase subunit S1, luminal domain;IPR046756: V-type proton ATPase subunit S1/VOA1, transmembrane domain	Mitochondrion	CS pos: 35-36. AAA-AT. Pr: 0.3915
F7DBR0	aldehyde oxidase OS=Equus caballus OX=9796 GN=AOX1 PE=1 SV=3	AOX1	0.982862	0.955549	1.29023	1.13006	0.731255	0.803635	0.82541	0.292735	0.511691	insig	GO:0006629 lipid metabolic process	GO:0005737 cytoplasm	GO:0004031 aldehyde oxidase activity;GO:0005506 iron ion binding;GO:0043546 molybdopterin cofactor binding;GO:0051287 NAD binding;GO:0051537 2 iron, 2 sulfur cluster binding;GO:0071949 FAD binding	F: Nucleotide transport and metabolism	K00157	ko00280: Valine, leucine and isoleucine degradation;ko00350: Tyrosine metabolism;ko00380: Tryptophan metabolism;ko00750: Vitamin B6 metabolism;ko00760: Nicotinate and nicotinamide metabolism;ko00830: Retinol metabolism;ko00982: Drug metabolism - cytochrome P450;ko01100: Metabolic pathways;ko04630: JAK-STAT signaling pathway	IPR001041: 2Fe-2S ferredoxin-type iron-sulfur binding domain;IPR016208: Aldehyde oxidase/xanthine dehydrogenase;IPR037165: Aldehyde oxidase/xanthine dehydrogenase, molybdopterin binding domain superfamily;IPR016169: FAD-binding, type PCMH, subdomain 2;IPR008274: Aldehyde oxidase/xanthine dehydrogenase, first molybdopterin binding domain;IPR000674: Aldehyde oxidase/xanthine dehydrogenase, a/b hamm…	Cytoplasm	--
F7DBE9	Dynein light intermediate chain OS=Equus caballus OX=9796 GN=DYNC1LI1 PE=3 SV=2	DYNC1LI1	0.833242	0.795575	1.13146	0.928484	1.33503	1.03486	1.19494	0.310753	0.52848	insig	GO:0000226 microtubule cytoskeleton organization;GO:0007018 microtubule-based movement;GO:0090267 positive regulation of mitotic cell cycle spindle assembly checkpoint	GO:0000776 kinetochore;GO:0000922 spindle pole;GO:0005737 cytoplasm;GO:0005813 centrosome;GO:0005868 cytoplasmic dynein complex;GO:0005874 microtubule	GO:0005524 ATP binding;GO:0019003 GDP binding;GO:0045504 dynein heavy chain binding	N: Cell motility	K10416	ko04145: Phagosome;ko04814: Motor proteins;ko04962: Vasopressin-regulated water reabsorption;ko05132: Salmonella infection	IPR027417: P-loop containing nucleoside triphosphate hydrolase;IPR022780: Dynein family light intermediate chain	Mitochondrion	--
F7D5C7	Patched domain containing 3 OS=Equus caballus OX=9796 GN=PTCHD3 PE=4 SV=2	PTCHD3	8.50534	6.24524	2.79791	7.64565	5.5037	6.89872	1.14244	0.575719	0.742396	insig	--	GO:0016020 membrane;GO:0016021 integral component of membrane	--	--	K24682	--	IPR003392: Protein patched/dispatched;IPR000731: Sterol-sensing domain	Plasma membrane	--
F7D281	Keratin, type II cytoskeletal 6A OS=Equus caballus OX=9796 GN=KRT6A PE=1 SV=4	KRT6A	23.9296	21.613	5.9911	11.8677	12.1712	10.7295	0.674674	0.65639	0.798653	insig	--	GO:0005829 cytosol;GO:0045095 keratin filament	--	--	K07605	--	IPR039008: Intermediate filament, rod domain;IPR032444: Keratin type II head;IPR018039: Intermediate filament protein, conserved site;IPR003054: Keratin, type II	Nucleus	--
F7D1S6	Transmembrane and coiled-coil domains 5A OS=Equus caballus OX=9796 GN=TMCO5A PE=4 SV=3	TMCO5A	0.326847	0.109454	0.17102	0.192659	0.111504	0.185571	0.806386	0.719564	0.842025	insig	--	GO:0016021 integral component of membrane	--	--	--	--	IPR026617: Transmembrane and coiled-coil domain-containing protein 2/5	Mitochondrion	--
F7CZS6	Malate dehydrogenase OS=Equus caballus OX=9796 GN=MDH1 PE=1 SV=2	MDH1	31.9688	36.4817	43.1631	28.8278	24.7048	31.0214	0.757561	0.0706895	0.222185	insig	GO:0006099 tricarboxylic acid cycle;GO:0006108 malate metabolic process	--	GO:0030060 L-malate dehydrogenase activity	C: Energy production and conversion	K00025	ko00020: Citrate cycle (TCA cycle);ko00270: Cysteine and methionine metabolism;ko00620: Pyruvate metabolism;ko00630: Glyoxylate and dicarboxylate metabolism;ko01100: Metabolic pathways;ko01200: Carbon metabolism;ko04964: Proximal tubule bicarbonate reclamation	IPR022383: Lactate/malate dehydrogenase, C-terminal;IPR011274: Malate dehydrogenase, NAD-dependent, cytosolic;IPR001236: Lactate/malate dehydrogenase, N-terminal;IPR010945: Malate dehydrogenase, type 2;IPR001557: L-lactate/malate dehydrogenase;IPR015955: Lactate dehydrogenase/glycoside hydrolase, family 4, C-terminal;IPR036291: NAD(P)-binding domain superfamily;IPR001252: Malate dehydrogenase, ac…	Cytoplasm	--
F7CZC5	RRM domain-containing protein OS=Equus caballus OX=9796 GN=C20H6orf201 PE=4 SV=2	C20H6orf201	2.25693	1.60827	1.24347	1.62276	1.30186	1.54501	0.874909	0.606362	0.762975	insig	--	--	GO:0003676 nucleic acid binding	--	--	--	IPR027827: Protein of unknown function DUF4523;IPR012677: Nucleotide-binding alpha-beta plait domain superfamily;IPR035979: RNA-binding domain superfamily	Mitochondrion	--
F7CWT6	Testis anion transporter 1 OS=Equus caballus OX=9796 GN=SLC26A8 PE=3 SV=1	SLC26A8	6.4938	7.42238	4.85171	7.26184	4.23374	6.45759	0.956589	0.805375	0.895406	insig	GO:0030317 flagellated sperm motility;GO:0048240 sperm capacitation;GO:0051321 meiotic cell cycle	GO:0005887 integral component of plasma membrane	GO:0005254 chloride channel activity;GO:0008271 secondary active sulfate transmembrane transporter activity;GO:0015106 bicarbonate transmembrane transporter activity;GO:0015108 chloride transmembrane transporter activity;GO:0015116 sulfate transmembrane transporter activity;GO:0015301 anion:anion antiporter activity;GO:0019531 oxalate transmembrane transporter activity	P: Inorganic ion transport and metabolism	K14705	--	IPR036513: STAS domain superfamily;IPR002645: STAS domain;IPR011547: SLC26A/SulP transporter domain	Plasma membrane	--
F7CP50	Family with sequence similarity 221 member B OS=Equus caballus OX=9796 GN=FAM221B PE=3 SV=4	FAM221B	3.16468	2.15239	1.77696	3.28157	2.91193	2.97324	1.29218	0.232416	0.455352	insig	--	--	--	--	--	--	IPR026755: Protein FAM221A/B	Cytoplasm	--
F7CN47	Chromosome 3 C16orf78 homolog OS=Equus caballus OX=9796 GN=C3H16orf78 PE=4 SV=2	C3H16orf78	0.960022	0.798616	1.23494	3.22561	2.69024	2.70369	2.87935	0.00552117	0.0284929	up	--	--	--	--	--	--	IPR029171: Protein of unknown function DUF4638	Nucleus	--
F7CMI6	Glucosamine 6-phosphate N-acetyltransferase OS=Equus caballus OX=9796 GN=GNPNAT1 PE=1 SV=1	GNPNAT1	7.17836	7.28728	7.24081	3.91473	1.37135	3.02704	0.382979	0.079738	0.240614	insig	GO:0006048 UDP-N-acetylglucosamine biosynthetic process	--	GO:0004343 glucosamine 6-phosphate N-acetyltransferase activity;GO:0042802 identical protein binding	M: Cell wall/membrane/envelope biogenesis	K00621	ko00520: Amino sugar and nucleotide sugar metabolism;ko01100: Metabolic pathways;ko01250: Biosynthesis of nucleotide sugars	IPR016181: Acyl-CoA N-acyltransferase;IPR000182: GNAT domain	Cytoplasm	--
F7CL80	Destrin, actin depolymerizing factor OS=Equus caballus OX=9796 GN=DSTN PE=1 SV=3	DSTN	4.66205	4.91981	5.56561	6.96266	4.65804	6.139	1.17245	0.343115	0.5593	insig	GO:0030042 actin filament depolymerization;GO:0030043 actin filament fragmentation;GO:0030836 positive regulation of actin filament depolymerization;GO:0051014 actin filament severing	GO:0005737 cytoplasm;GO:0015629 actin cytoskeleton;GO:0030864 cortical actin cytoskeleton	GO:0051015 actin filament binding	Z: Cytoskeleton	K10363	--	IPR002108: Actin-depolymerising factor homology domain;IPR017904: ADF/Cofilin;IPR029006: ADF-H/Gelsolin-like domain superfamily	Cytoplasm	--
F7CKZ5	Transmembrane protein 269 OS=Equus caballus OX=9796 GN=TMEM269 PE=4 SV=4	TMEM269	1.13578	0.974052	0.478502	0.441066	0.549745	0.517212	0.582623	0.208388	0.430236	insig	--	GO:0016021 integral component of membrane	--	--	--	--	--	Plasma membrane	--
F7CIU2	Epoxide hydrolase 3 OS=Equus caballus OX=9796 GN=EPHX3 PE=4 SV=2	EPHX3	0.297969	0.17542	0.31498	0.232349	0.110844	0.191871	0.678697	0.240475	0.463682	insig	--	GO:0016021 integral component of membrane	GO:0016787 hydrolase activity	I: Lipid transport and metabolism	K22368	ko05207: Chemical carcinogenesis - receptor activation;ko05208: Chemical carcinogenesis - reactive oxygen species	IPR029058: Alpha/Beta hydrolase fold;IPR000639: Epoxide hydrolase-like;IPR000073: Alpha/beta hydrolase fold-1	Mitochondrion	--
F7CIL0	Sulfotransferase OS=Equus caballus OX=9796 GN=SULT2B1 PE=3 SV=2	SULT2B1	0.720261	0.784349	0.504039	0.682225	0.44965	0.813798	0.968647	0.853608	0.924348	insig	GO:0008203 cholesterol metabolic process;GO:0008285 negative regulation of cell population proliferation;GO:0045606 positive regulation of epidermal cell differentiation;GO:0050427 3'-phosphoadenosine 5'-phosphosulfate metabolic process;GO:0051923 sulfation	GO:0005737 cytoplasm;GO:0005829 cytosol;GO:0043231 intracellular membrane-bounded organelle	GO:0003676 nucleic acid binding;GO:0008146 sulfotransferase activity;GO:0015485 cholesterol binding;GO:0050294 steroid sulfotransferase activity;GO:1990239 steroid hormone binding	R: General function prediction only	K01015	ko00140: Steroid hormone biosynthesis;ko01100: Metabolic pathways	IPR000863: Sulfotransferase domain;IPR027417: P-loop containing nucleoside triphosphate hydrolase	Cytoplasm	--
F7CIH7	NADH dehydrogenase [ubiquinone] 1 beta subcomplex subunit 9 OS=Equus caballus OX=9796 GN=NDUFB9 PE=3 SV=1	NDUFB9	8.5936	7.27182	7.82753	11.0423	7.07971	10.7617	1.21908	0.336873	0.55359	insig	GO:0006120 mitochondrial electron transport, NADH to ubiquinone	GO:0005743 mitochondrial inner membrane;GO:0070469 respirasome	--	C: Energy production and conversion	K03965	ko00190: Oxidative phosphorylation;ko01100: Metabolic pathways;ko04714: Thermogenesis;ko04723: Retrograde endocannabinoid signaling;ko04932: Non-alcoholic fatty liver disease;ko05010: Alzheimer disease;ko05012: Parkinson disease;ko05014: Amyotrophic lateral sclerosis;ko05016: Huntington disease;ko05020: Prion disease;ko05022: Pathways of neurodegeneration - multiple diseases;ko05208: Chemical car…	IPR008011: Complex 1 LYR protein domain;IPR045292: NDUFB9, LYR domain	Mitochondrion	--
F7C4H8	Glucosidase II alpha subunit OS=Equus caballus OX=9796 GN=GANAB PE=1 SV=3	GANAB	10.0246	8.98874	35.2554	8.89861	7.26224	15.0099	0.574378	0.479322	0.673245	insig	GO:0005975 carbohydrate metabolic process;GO:0006491 N-glycan processing	GO:0017177 glucosidase II complex	GO:0030246 carbohydrate binding;GO:0033919 glucan 1,3-alpha-glucosidase activity	G: Carbohydrate transport and metabolism;M: Cell wall/membrane/envelope biogenesis;O: Posttranslational modification, protein turnover, chaperones	K05546	ko00510: N-Glycan biosynthesis;ko01100: Metabolic pathways;ko04141: Protein processing in endoplasmic reticulum	IPR030459: Glycosyl hydrolases family 31, conserved site;IPR011013: Galactose mutarotase-like domain superfamily;IPR013780: Glycosyl hydrolase, all-beta;IPR030458: Glycosyl hydrolases family 31, active site;IPR017853: Glycoside hydrolase superfamily;IPR000322: Glycoside hydrolase family 31;IPR025887: Glycoside hydrolase family 31, N-terminal domain	Endoplasmic reticulum	CS pos: 32-33. SLA-VD. Pr: 0.4369
F7BS88	Serine/threonine/tyrosine interacting like 1 OS=Equus caballus OX=9796 GN=STYXL1 PE=4 SV=3	STYXL1	2.69377	2.05888	0.843271	2.73952	2.41477	3.07259	1.47016	0.296217	0.514544	insig	GO:0006470 protein dephosphorylation	--	GO:0008138 protein tyrosine/serine/threonine phosphatase activity	V: Defense mechanisms	K26608	--	IPR036873: Rhodanese-like domain superfamily;IPR020422: Dual specificity protein phosphatase domain;IPR000340: Dual specificity phosphatase, catalytic domain;IPR029021: Protein-tyrosine phosphatase-like;IPR001763: Rhodanese-like domain	Nucleus	--
F7BR99	creatine kinase OS=Equus caballus OX=9796 GN=CKM PE=1 SV=1	CKM	1.61133	5.10689	1.38221	0.293248	11.921	4.62813	2.0792	0.928357	0.962958	insig	GO:0016310 phosphorylation;GO:0046314 phosphocreatine biosynthetic process	--	GO:0004111 creatine kinase activity;GO:0005524 ATP binding	C: Energy production and conversion	K00933	ko00330: Arginine and proline metabolism;ko01100: Metabolic pathways	IPR022415: ATP:guanido phosphotransferase active site;IPR022413: ATP:guanido phosphotransferase, N-terminal;IPR014746: Glutamine synthetase/guanido kinase, catalytic domain;IPR036802: ATP:guanido phosphotransferase, N-terminal domain superfamily;IPR022414: ATP:guanido phosphotransferase, catalytic domain	Cytoplasm	--
F7BQK9	ADP ribosylation factor interacting protein 1 OS=Equus caballus OX=9796 GN=ARFIP1 PE=4 SV=2	ARFIP1	0.931497	1.79791	1.21141	0.75491	0.811632	0.666458	0.566634	0.0972203	0.273218	insig	GO:0006886 intracellular protein transport;GO:0034315 regulation of Arp2/3 complex-mediated actin nucleation;GO:0050708 regulation of protein secretion;GO:1905280 negative regulation of retrograde transport, endosome to Golgi	GO:0000139 Golgi membrane;GO:0005829 cytosol;GO:0032588 trans-Golgi network membrane	GO:0005543 phospholipid binding;GO:0019904 protein domain specific binding;GO:0070273 phosphatidylinositol-4-phosphate binding	T: Signal transduction mechanisms	K20314	--	IPR010504: Arfaptin homology (AH) domain;IPR027267: AH/BAR domain superfamily	Cytoplasm	--
F7BPX8	Cathepsin V OS=Equus caballus OX=9796 GN=CTSV PE=1 SV=1	CTSV	17.0236	13.0405	57.1107	13.6572	13.4858	19.3754	0.533622	0.453294	0.652264	insig	GO:0006508 proteolysis	GO:0005764 lysosome	GO:0008234 cysteine-type peptidase activity	O: Posttranslational modification, protein turnover, chaperones	K01365	ko04140: Autophagy - animal;ko04142: Lysosome;ko04145: Phagosome;ko04210: Apoptosis;ko04612: Antigen processing and presentation;ko05205: Proteoglycans in cancer;ko05323: Rheumatoid arthritis;ko05418: Fluid shear stress and atherosclerosis	IPR000668: Peptidase C1A, papain C-terminal;IPR013201: Cathepsin propeptide inhibitor domain (I29);IPR039417: Papain-like cysteine endopeptidase;IPR025661: Cysteine peptidase, asparagine active site;IPR025660: Cysteine peptidase, histidine active site;IPR000169: Cysteine peptidase, cysteine active site;IPR038765: Papain-like cysteine peptidase superfamily	Extracell	CS pos: 17-18. ASA-AP. Pr: 0.9403
F7BN81	Choline phosphotransferase 1 OS=Equus caballus OX=9796 GN=CHPT1 PE=3 SV=3	CHPT1	1.92137	2.60054	1.86811	1.79508	1.94898	2.21012	0.931792	0.640436	0.788105	insig	GO:0008654 phospholipid biosynthetic process	GO:0016021 integral component of membrane	GO:0016780 phosphotransferase activity, for other substituted phosphate groups	I: Lipid transport and metabolism	K00994	ko00440: Phosphonate and phosphinate metabolism;ko00564: Glycerophospholipid metabolism;ko00565: Ether lipid metabolism;ko01100: Metabolic pathways;ko05231: Choline metabolism in cancer	IPR014472: Choline/ethanolamine phosphotransferase;IPR043130: CDP-alcohol phosphatidyltransferase, transmembrane domain;IPR000462: CDP-alcohol phosphatidyltransferase	Plasma membrane	--
F7BN14	IFI30 lysosomal thiol reductase OS=Equus caballus OX=9796 GN=IFI30 PE=1 SV=2	IFI30	2.15873	1.78211	11.603	1.86568	1.35596	3.24049	0.415736	0.453252	0.652264	insig	--	--	GO:0016671 oxidoreductase activity, acting on a sulfur group of donors, disulfide as acceptor	O: Posttranslational modification, protein turnover, chaperones	K08059	ko04612: Antigen processing and presentation	IPR004911: Gamma interferon inducible lysosomal thiol reductase GILT	Extracell	CS pos: 26-27. ARA-SP. Pr: 0.6351
F7BM46	Abhydrolase domain containing 16A, phospholipase OS=Equus caballus OX=9796 GN=ABHD16A PE=4 SV=4	ABHD16A	2.16541	2.48624	1.49368	7.00863	7.36634	7.59876	3.57568	0.0119908	0.057439	up	GO:0006660 phosphatidylserine catabolic process;GO:0052651 monoacylglycerol catabolic process;GO:1905344 prostaglandin catabolic process	GO:0016020 membrane;GO:0016021 integral component of membrane	GO:0004620 phospholipase activity;GO:0008474 palmitoyl-(protein) hydrolase activity;GO:0047372 acylglycerol lipase activity	R: General function prediction only	K25824	ko00561: Glycerolipid metabolism;ko01100: Metabolic pathways	IPR029058: Alpha/Beta hydrolase fold;IPR000073: Alpha/beta hydrolase fold-1	Mitochondrion	--
F7BKR4	Presequence translocase associated motor 16 OS=Equus caballus OX=9796 GN=PAM16 PE=3 SV=4	PAM16	1.45675	1.90163	1.96839	3.66067	3.09332	5.76655	2.3505	0.0291009	0.117256	up	GO:0030150 protein import into mitochondrial matrix	GO:0005744 TIM23 mitochondrial import inner membrane translocase complex	--	S: Function unknown	K17805	--	IPR036869: Chaperone J-domain superfamily;IPR005341: Mitochondrial import inner membrane translocase subunit Tim16	Mitochondrion	--
F7BK38	Laminin subunit beta 2 OS=Equus caballus OX=9796 GN=LAMB2 PE=1 SV=4	LAMB2	2.64314	0.690757	0.659609	0.702975	0.991076	0.866333	0.641137	0.666359	0.806719	insig	GO:0007411 axon guidance;GO:0007528 neuromuscular junction development;GO:0007601 visual perception;GO:0009887 animal organ morphogenesis;GO:0009888 tissue development;GO:0014002 astrocyte development;GO:0014044 Schwann cell development;GO:0016477 cell migration;GO:0034446 substrate adhesion-dependent cell spreading;GO:0048677 axon extension involved in regeneration;GO:0060041 retina development …	GO:0005608 laminin-3 complex;GO:0016020 membrane;GO:0031594 neuromuscular junction;GO:0043083 synaptic cleft;GO:0043256 laminin complex	GO:0005178 integrin binding;GO:0005201 extracellular matrix structural constituent	W: Extracellular structures	K06243	ko04151: PI3K-Akt signaling pathway;ko04510: Focal adhesion;ko04512: ECM-receptor interaction;ko05145: Toxoplasmosis;ko05146: Amoebiasis;ko05165: Human papillomavirus infection;ko05200: Pathways in cancer;ko05222: Small cell lung cancer	IPR002049: Laminin-type EGF domain;IPR000742: EGF-like domain;IPR008211: Laminin, N-terminal;IPR013015: Laminin IV type B	Plasma membrane	--
F7BJ71	Leucine rich repeat containing 8 VRAC subunit A OS=Equus caballus OX=9796 GN=LRRC8A PE=3 SV=1	LRRC8A	0.142254	0.245347	0.159055	0.182219	0	0	0	0	0	0	down	GO:0098656 anion transmembrane transport	GO:0005886 plasma membrane;GO:0016021 integral component of membrane	--	R: General function prediction only	K22038	--	IPR001611: Leucine-rich repeat;IPR021040: LRRC8, pannexin-like TM region;IPR032675: Leucine-rich repeat domain superfamily;IPR003591: Leucine-rich repeat, typical subtype	Plasma membrane	--
F7BIZ7	Chromosome 16 C3orf20 homolog OS=Equus caballus OX=9796 GN=C16H3orf20 PE=4 SV=2	C16H3orf20	1.68482	1.21868	0.839389	1.00741	1.80467	1.66478	1.1961	0.52791	0.7089	insig	--	GO:0005737 cytoplasm	--	--	--	--	IPR029281: FAM194, C-terminal	Nucleus	--
F7BEL0	ribose-5-phosphate isomerase OS=Equus caballus OX=9796 GN=RPIA PE=3 SV=3	RPIA	6.61271	6.36399	2.82779	4.40744	4.42664	5.2303	0.889897	0.871703	0.934803	insig	GO:0006014 D-ribose metabolic process;GO:0009052 pentose-phosphate shunt, non-oxidative branch	GO:0005829 cytosol;GO:0043231 intracellular membrane-bounded organelle	GO:0004751 ribose-5-phosphate isomerase activity;GO:0042802 identical protein binding	G: Carbohydrate transport and metabolism	K01807	ko00030: Pentose phosphate pathway;ko01100: Metabolic pathways;ko01200: Carbon metabolism;ko01230: Biosynthesis of amino acids	IPR004788: Ribose 5-phosphate isomerase, type A;IPR037171: NagB/RpiA transferase-like;IPR020672: Ribose-5-phosphate isomerase, type A, subgroup	Cytoplasm	--
F7B5T3	Hyaluronidase OS=Equus caballus OX=9796 GN=SPAM1 PE=3 SV=2	SPAM1	7.66989	6.91898	2.729	5.54705	4.46532	8.81655	1.08725	0.743634	0.856381	insig	GO:0005975 carbohydrate metabolic process;GO:0007342 fusion of sperm to egg plasma membrane involved in single fertilization;GO:0030214 hyaluronan catabolic process	GO:0001669 acrosomal vesicle;GO:0005886 plasma membrane;GO:0016021 integral component of membrane;GO:0031410 cytoplasmic vesicle	GO:0004415 hyalurononglucosaminidase activity	--	K01197	ko00531: Glycosaminoglycan degradation;ko01100: Metabolic pathways;ko04142: Lysosome	IPR017853: Glycoside hydrolase superfamily;IPR018155: Hyaluronidase;IPR001439: Hyaluronidase PH20/Hyaluronidase-5;IPR013785: Aldolase-type TIM barrel	Extracell	--
F7B512	Nonsense-mediated mRNA decay factor OS=Equus caballus OX=9796 GN=SMG7 PE=4 SV=2	SMG7	0.2819	0.246431	0.234052	0.280271	0.157049	0.165328	0.790478	0.282111	0.501973	insig	GO:0000184 nuclear-transcribed mRNA catabolic process, nonsense-mediated decay	--	--	--	K14409	ko03015: mRNA surveillance pathway	IPR045153: Est1/Ebs1-like;IPR011990: Tetratricopeptide-like helical domain superfamily;IPR018834: DNA/RNA-binding domain, Est1-type;IPR019458: Telomerase activating protein Est1-like, N-terminal	Nucleus	--
F7B435	G protein subunit alpha i3 OS=Equus caballus OX=9796 GN=GNAI3 PE=1 SV=3	GNAI3	3.76939	2.21614	3.24523	2.74702	9.45986	2.48139	1.59123	0.580753	0.747024	insig	GO:0007188 adenylate cyclase-modulating G protein-coupled receptor signaling pathway	GO:0110165 cellular anatomical entity	GO:0003924 GTPase activity;GO:0005525 GTP binding;GO:0031683 G-protein beta/gamma-subunit complex binding	D: Cell cycle control, cell division, chromosome partitioning;T: Signal transduction mechanisms	K04630	ko04015: Rap1 signaling pathway;ko04022: cGMP-PKG signaling pathway;ko04024: cAMP signaling pathway;ko04062: Chemokine signaling pathway;ko04071: Sphingolipid signaling pathway;ko04261: Adrenergic signaling in cardiomyocytes;ko04360: Axon guidance;ko04371: Apelin signaling pathway;ko04540: Gap junction;ko04611: Platelet activation;ko04670: Leukocyte transendothelial migration;ko04713: Circadian e…	IPR001408: G-protein alpha subunit, group I;IPR011025: G protein alpha subunit, helical insertion;IPR001019: Guanine nucleotide binding protein (G-protein), alpha subunit;IPR027417: P-loop containing nucleoside triphosphate hydrolase	Cytoplasm	--
F7B3I5	Afamin OS=Equus caballus OX=9796 GN=AFM PE=1 SV=2	AFM	0.320777	0.5787	1.27794	0.654639	0.666106	0.598333	0.881356	0.944188	0.972201	insig	GO:0051180 vitamin transport;GO:0071693 protein transport within extracellular region	GO:0005615 extracellular space;GO:0005737 cytoplasm	GO:0005504 fatty acid binding;GO:0008270 zinc ion binding;GO:0008431 vitamin E binding	--	K25349	--	IPR021177: Serum albumin/Alpha-fetoprotein/Afamin;IPR020857: Serum albumin, conserved site;IPR014760: Serum albumin, N-terminal;IPR020858: Serum albumin-like;IPR000264: ALB/AFP/VDB	Extracell	CS pos: 21-22. SLT-LP. Pr: 0.5473
F7B3H1	procollagen-lysine 5-dioxygenase OS=Equus caballus OX=9796 GN=PLOD3 PE=4 SV=3	PLOD3	0.585464	0.719763	1.33211	0.791118	0.460805	0.726001	0.74997	0.4543	0.652908	insig	GO:0001701 in utero embryonic development;GO:0001886 endothelial cell morphogenesis;GO:0006493 protein O-linked glycosylation;GO:0008104 protein localization;GO:0017185 peptidyl-lysine hydroxylation;GO:0021915 neural tube development;GO:0030199 collagen fibril organization;GO:0032963 collagen metabolic process;GO:0042311 vasodilation;GO:0046947 hydroxylysine biosynthetic process;GO:0048730 epider…	GO:0005615 extracellular space;GO:0005783 endoplasmic reticulum;GO:0005789 endoplasmic reticulum membrane;GO:0005802 trans-Golgi network;GO:0062023 collagen-containing extracellular matrix	GO:0005506 iron ion binding;GO:0008475 procollagen-lysine 5-dioxygenase activity;GO:0031418 L-ascorbic acid binding;GO:0033823 procollagen glucosyltransferase activity;GO:0050211 procollagen galactosyltransferase activity	O: Posttranslational modification, protein turnover, chaperones	K13646	ko00310: Lysine degradation;ko00514: Other types of O-glycan biosynthesis;ko01100: Metabolic pathways	IPR029044: Nucleotide-diphospho-sugar transferases;IPR044861: Isopenicillin N synthase-like, Fe(2+) 2OG dioxygenase domain;IPR001006: Procollagen-lysine 5-dioxygenase, conserved site;IPR005123: Oxoglutarate/iron-dependent dioxygenase;IPR006620: Prolyl 4-hydroxylase, alpha subunit	Extracell	CS pos: 29-30. ASA-SD. Pr: 0.6973
F7B1A9	BAG cochaperone 5 OS=Equus caballus OX=9796 GN=BAG5 PE=2 SV=1	BAG5	5.61534	3.15886	3.05452	3.60212	2.56059	3.65304	0.829823	0.536024	0.714213	insig	GO:0007030 Golgi organization;GO:0010977 negative regulation of neuron projection development;GO:0031397 negative regulation of protein ubiquitination;GO:0032435 negative regulation of proteasomal ubiquitin-dependent protein catabolic process;GO:0050821 protein stabilization;GO:0090083 regulation of inclusion body assembly;GO:1902176 negative regulation of oxidative stress-induced intrinsic apopt…	GO:0005634 nucleus;GO:0005739 mitochondrion;GO:0005829 cytosol;GO:0016020 membrane;GO:0016234 inclusion body;GO:0048471 perinuclear region of cytoplasm	GO:0000774 adenyl-nucleotide exchange factor activity;GO:0019901 protein kinase binding;GO:0031625 ubiquitin protein ligase binding;GO:0051087 chaperone binding	T: Signal transduction mechanisms	K09559	--	IPR003103: BAG domain;IPR036533: BAG domain superfamily	Cytoplasm	--
F7AYY8	Fibrous sheath interacting protein 2 like OS=Equus caballus OX=9796 GN=FSIP2L PE=4 SV=3	FSIP2L	1.41982	1.35156	0.257469	0.917616	1.1283	0.924897	0.980841	0.733024	0.849141	insig	--	--	--	--	K26675	--	IPR031554: Fibrous sheath-interacting protein 2, C-terminal;IPR038891: Fibrous sheath-interacting protein 2	Cytoplasm_Nucleus	--
F7AY97	Involucrin N-terminal domain-containing protein OS=Equus caballus OX=9796 GN=IVL PE=1 SV=2	IVL	0.384448	0.428611	0.349131	0.0782826	0.152019	0.085011	0.271309	0.0172145	0.0777481	down	--	--	--	--	--	--	IPR019571: Involucrin, N-terminal	Mitochondrion	--
F7AX88	Lipid-binding serum glycoprotein N-terminal domain-containing protein OS=Equus caballus OX=9796 GN=BPIFA1 PE=4 SV=2	BPIFA1	62.2912	96.6127	143.88	1.98713	0.713035	0.464951	0.0104534	0.00202801	0.0109423	down	GO:0045087 innate immune response;GO:0050828 regulation of liquid surface tension	GO:0005576 extracellular region;GO:0016021 integral component of membrane	GO:0008289 lipid binding	--	K25375	--	IPR017942: Lipid-binding serum glycoprotein, N-terminal;IPR017943: Bactericidal permeability-increasing protein, alpha/beta domain superfamily	Extracell	--
F7APR4	Arp2/3 complex 34 kDa subunit OS=Equus caballus OX=9796 GN=ARPC2 PE=1 SV=3	ARPC2	4.78449	4.76653	2.72065	4.61298	17.0249	4.70067	2.14629	0.304123	0.522114	insig	GO:0010592 positive regulation of lamellipodium assembly;GO:0030041 actin filament polymerization;GO:0030838 positive regulation of actin filament polymerization;GO:0034314 Arp2/3 complex-mediated actin nucleation;GO:1900026 positive regulation of substrate adhesion-dependent cell spreading	GO:0005654 nucleoplasm;GO:0005768 endosome;GO:0005885 Arp2/3 protein complex;GO:0005925 focal adhesion;GO:0030027 lamellipodium;GO:0036195 muscle cell projection membrane;GO:0043005 neuron projection;GO:0098978 glutamatergic synapse	GO:0005200 structural constituent of cytoskeleton;GO:0051015 actin filament binding	Z: Cytoskeleton	K05758	ko04144: Endocytosis;ko04530: Tight junction;ko04666: Fc gamma R-mediated phagocytosis;ko04810: Regulation of actin cytoskeleton;ko05100: Bacterial invasion of epithelial cells;ko05132: Salmonella infection;ko05135: Yersinia infection	IPR007188: Actin-related protein 2/3 complex subunit 2;IPR034666: Arp2/3 complex subunit 2/4	Cytoplasm	--
F7AN90	Immunity related GTPase cinema OS=Equus caballus OX=9796 GN=IRGC PE=3 SV=3	IRGC	3.35341	1.78416	1.99469	2.7332	2.34876	2.53095	1.06739	0.653013	0.796453	insig	--	GO:0016020 membrane	GO:0005525 GTP binding	--	--	--	IPR030385: IRG-type guanine nucleotide-binding (G) domain;IPR027417: P-loop containing nucleoside triphosphate hydrolase;IPR007743: Immunity-related GTPases-like	Nucleus	--
F7ALY5	Insulin-like growth factor-binding protein 5 OS=Equus caballus OX=9796 GN=IGFBP5 PE=4 SV=1	IGFBP5	0.796259	1.35365	1.99317	0.266504	2.11717	0.619989	0.724982	0.431031	0.635408	insig	GO:0001558 regulation of cell growth;GO:0001649 osteoblast differentiation;GO:0007565 female pregnancy;GO:0031069 hair follicle morphogenesis;GO:0042593 glucose homeostasis;GO:0043567 regulation of insulin-like growth factor receptor signaling pathway;GO:0043568 positive regulation of insulin-like growth factor receptor signaling pathway;GO:0043569 negative regulation of insulin-like growth facto…	GO:0005615 extracellular space	GO:0001968 fibronectin binding;GO:0031994 insulin-like growth factor I binding;GO:0031995 insulin-like growth factor II binding	--	K23577	--	IPR000716: Thyroglobulin type-1;IPR022321: Insulin-like growth factor-binding protein family 1-6, chordata;IPR012213: Insulin-like growth factor binding protein 5;IPR000867: Insulin-like growth factor-binding protein, IGFBP;IPR017891: Insulin-like growth factor binding protein, N-terminal, Cys-rich conserved site;IPR036857: Thyroglobulin type-1 superfamily;IPR009030: Growth factor receptor cystei…	Extracell	CS pos: 19-20. AQS-LG. Pr: 0.7008
F7AH79	WD repeat domain 5 OS=Equus caballus OX=9796 GN=WDR5 PE=4 SV=2	WDR5	0.812132	0.823555	1.03787	0.771795	0.941785	0.605246	0.86732	0.379964	0.590788	insig	GO:0001501 skeletal system development;GO:0006094 gluconeogenesis;GO:0006357 regulation of transcription by RNA polymerase II;GO:0031063 regulation of histone deacetylation;GO:0043981 histone H4-K5 acetylation;GO:0043982 histone H4-K8 acetylation;GO:0043984 histone H4-K16 acetylation;GO:0044154 histone H3-K14 acetylation;GO:0045722 positive regulation of gluconeogenesis;GO:0045995 regulation of e…	GO:0044545 NSL complex;GO:0044666 MLL3/4 complex;GO:0048188 Set1C/COMPASS complex;GO:0071339 MLL1 complex;GO:0140672 ATAC complex	GO:0035064 methylated histone binding;GO:0042800 histone methyltransferase activity (H3-K4 specific)	R: General function prediction only	K14963	ko03083: Polycomb repressive complex;ko04934: Cushing syndrome	IPR019775: WD40 repeat, conserved site;IPR036322: WD40-repeat-containing domain superfamily;IPR001680: WD40 repeat;IPR015943: WD40/YVTN repeat-like-containing domain superfamily;IPR020472: G-protein beta WD-40 repeat	Cytoplasm	--
F7AGG0	Ubiquitin-like protein 4A OS=Equus caballus OX=9796 GN=UBL4A PE=4 SV=3	UBL4A	0.643864	0.876652	0.712809	0.987364	0.776111	1.11058	1.28689	0.148769	0.352149	insig	GO:0006511 ubiquitin-dependent protein catabolic process;GO:0006620 post-translational protein targeting to endoplasmic reticulum membrane;GO:0031647 regulation of protein stability;GO:0071816 tail-anchored membrane protein insertion into ER membrane	GO:0005654 nucleoplasm;GO:0016020 membrane;GO:0071818 BAT3 complex	GO:0051087 chaperone binding	O: Posttranslational modification, protein turnover, chaperones;R: General function prediction only	K23388	--	IPR029071: Ubiquitin-like domain superfamily;IPR041421: Ubl4, C-terminal TUGS domain;IPR044724: UBL4A-like, ubiquitin-like domain;IPR019954: Ubiquitin conserved site;IPR000626: Ubiquitin-like domain;IPR019956: Ubiquitin domain	Cytoplasm_Nucleus	--
F7A984	KH-type splicing regulatory protein OS=Equus caballus OX=9796 GN=KHSRP PE=1 SV=2	KHSRP	1.85921	2.16965	2.36053	1.77445	3.44509	2.82292	1.25872	0.42467	0.629938	insig	GO:0006355 regulation of transcription, DNA-templated	GO:0005634 nucleus	GO:0003723 RNA binding	A: RNA processing and modification	K13210	--	IPR004087: K Homology domain;IPR036612: K Homology domain, type 1 superfamily;IPR004088: K Homology domain, type 1;IPR015096: Far upstream element-binding protein, C-terminal	Cytoplasm	--
F7A6M5	Fumarylacetoacetate hydrolase domain containing 1 OS=Equus caballus OX=9796 GN=FAHD1 PE=1 SV=4	FAHD1	2.19362	3.6379	1.75436	1.00523	1.09309	1.2025	0.435125	0.0605567	0.201582	insig	--	GO:0005654 nucleoplasm;GO:0005739 mitochondrion;GO:0005829 cytosol	GO:0008948 oxaloacetate decarboxylase activity;GO:0018773 acetylpyruvate hydrolase activity;GO:0034545 fumarylpyruvate hydrolase activity	R: General function prediction only	K01557	ko00350: Tyrosine metabolism;ko01100: Metabolic pathways	IPR036663: Fumarylacetoacetase-like, C-terminal domain superfamily;IPR011234: Fumarylacetoacetase-like, C-terminal	Cytoplasm	--
F7A1C3	Sorbitol dehydrogenase OS=Equus caballus OX=9796 GN=SORD PE=1 SV=2	SORD	1.72628	2.07443	1.31321	0.773842	1.51111	0.86832	0.616605	0.117892	0.307898	insig	GO:0006062 sorbitol catabolic process;GO:0030317 flagellated sperm motility;GO:0046370 fructose biosynthetic process;GO:0051160 L-xylitol catabolic process	GO:0005739 mitochondrion;GO:0005829 cytosol;GO:0016020 membrane;GO:0031514 motile cilium;GO:0070062 extracellular exosome	GO:0003939 L-iditol 2-dehydrogenase activity;GO:0008270 zinc ion binding;GO:0042802 identical protein binding;GO:0047833 D-sorbitol dehydrogenase (acceptor) activity;GO:0051287 NAD binding	Q: Secondary metabolites biosynthesis, transport and catabolism	K00008	ko00040: Pentose and glucuronate interconversions;ko00051: Fructose and mannose metabolism;ko01100: Metabolic pathways	IPR020843: Polyketide synthase, enoylreductase domain;IPR013154: Alcohol dehydrogenase, N-terminal;IPR036291: NAD(P)-binding domain superfamily;IPR045306: Sorbitol dehydrogenase-like;IPR013149: Alcohol dehydrogenase-like, C-terminal;IPR011032: GroES-like superfamily	Cytoplasm	--
F7A128	Calcipressin-2 OS=Equus caballus OX=9796 GN=RCAN2 PE=3 SV=3	RCAN2	0.80031	1.06617	0.29949	0.762643	1.85654	0.653416	1.51092	0.44372	0.644579	insig	GO:0019722 calcium-mediated signaling	--	GO:0003676 nucleic acid binding	T: Signal transduction mechanisms;R: General function prediction only	K17903	ko04919: Thyroid hormone signaling pathway	IPR034919: Calcipressin-2, RNA recognition motif;IPR006931: Calcipressin;IPR012677: Nucleotide-binding alpha-beta plait domain superfamily;IPR035979: RNA-binding domain superfamily	Cytoplasm	--
F6ZZI8	WD repeat-containing protein 48 OS=Equus caballus OX=9796 GN=WDR48 PE=3 SV=3	WDR48	0.566341	0.409145	0.516692	0.325768	0.446151	0.557067	0.890634	0.523215	0.705349	insig	GO:0006281 DNA repair;GO:0006974 cellular response to DNA damage stimulus;GO:1905168 positive regulation of double-strand break repair via homologous recombination	GO:0005634 nucleus;GO:0005764 lysosome;GO:0005770 late endosome	GO:0003677 DNA binding;GO:0003690 double-stranded DNA binding;GO:0003697 single-stranded DNA binding;GO:0035800 deubiquitinase activator activity	S: Function unknown	K15361	ko03460: Fanconi anemia pathway	IPR001680: WD40 repeat;IPR021772: WDR48/Bun107;IPR019775: WD40 repeat, conserved site;IPR015943: WD40/YVTN repeat-like-containing domain superfamily;IPR036322: WD40-repeat-containing domain superfamily;IPR020472: G-protein beta WD-40 repeat	Cytoplasm	--
F6ZZA7	Tyrosine-protein kinase OS=Equus caballus OX=9796 GN=CSK PE=3 SV=3	CSK	0.880263	0.884642	0.983942	0.802613	2.5701	0.856401	1.5385	0.53811	0.715883	insig	--	GO:0005886 plasma membrane	GO:0004713 protein tyrosine kinase activity;GO:0005524 ATP binding	T: Signal transduction mechanisms	K05728	--	IPR000980: SH2 domain;IPR036860: SH2 domain superfamily;IPR017441: Protein kinase, ATP binding site;IPR001452: SH3 domain;IPR008266: Tyrosine-protein kinase, active site;IPR036028: SH3-like domain superfamily;IPR020635: Tyrosine-protein kinase, catalytic domain;IPR000719: Protein kinase domain;IPR011009: Protein kinase-like domain superfamily;IPR001245: Serine-threonine/tyrosine-protein kinase, c…	Cytoplasm	--
F6ZMJ5	ATPase H+ transporting V1 subunit E2 OS=Equus caballus OX=9796 GN=ATP6V1E2 PE=3 SV=1	ATP6V1E2	9.36487	10.2137	6.08774	10.4118	6.55566	9.31646	1.02406	0.896772	0.948055	insig	--	GO:0033178 proton-transporting two-sector ATPase complex, catalytic domain	GO:0046961 proton-transporting ATPase activity, rotational mechanism	C: Energy production and conversion	K02150	ko00190: Oxidative phosphorylation;ko01100: Metabolic pathways;ko04145: Phagosome;ko04150: mTOR signaling pathway;ko04721: Synaptic vesicle cycle;ko04966: Collecting duct acid secretion;ko05165: Human papillomavirus infection;ko05323: Rheumatoid arthritis	IPR038495: V-type ATPase subunit E, C-terminal domain superfamily;IPR002842: V-type ATPase subunit E	Cytoplasm	--
F6ZE89	Family with sequence similarity 166 member A OS=Equus caballus OX=9796 GN=CIMIP2A PE=3 SV=1	CIMIP2A	11.6098	8.0686	2.39866	7.35903	0	0	0	0	0	0	down	--	GO:0036064 ciliary basal body	--	--	--	--	IPR018902: Uncharacterised protein FAM166/UPF0605	Cytoplasm_Nucleus	--
F6Z8V2	Proteasome subunit beta OS=Equus caballus OX=9796 GN=PSMB8 PE=1 SV=1	PSMB8	3.42124	1.39888	1.31225	1.51796	2.68955	1.78216	0.97673	0.898034	0.948393	insig	GO:0010498 proteasomal protein catabolic process;GO:0019882 antigen processing and presentation;GO:0045444 fat cell differentiation;GO:0052548 regulation of endopeptidase activity	GO:0005634 nucleus;GO:0005737 cytoplasm;GO:0005839 proteasome core complex;GO:0019774 proteasome core complex, beta-subunit complex;GO:1990111 spermatoproteasome complex	GO:0004175 endopeptidase activity;GO:0004298 threonine-type endopeptidase activity	O: Posttranslational modification, protein turnover, chaperones	K02740	ko03050: Proteasome	IPR001353: Proteasome, subunit alpha/beta;IPR029055: Nucleophile aminohydrolases, N-terminal;IPR000243: Peptidase T1A, proteasome beta-subunit;IPR016050: Proteasome beta-type subunit, conserved site;IPR023333: Proteasome B-type subunit	Nucleus	--
F6Z521	Coatomer subunit gamma OS=Equus caballus OX=9796 GN=COPG2 PE=3 SV=4	COPG2	0.215005	0.193536	0.375885	0.226438	0.303636	0.357408	1.13138	0.577916	0.744071	insig	GO:0006886 intracellular protein transport;GO:0006888 endoplasmic reticulum to Golgi vesicle-mediated transport;GO:0006891 intra-Golgi vesicle-mediated transport;GO:0009306 protein secretion;GO:0072384 organelle transport along microtubule	GO:0000139 Golgi membrane;GO:0005783 endoplasmic reticulum;GO:0005793 endoplasmic reticulum-Golgi intermediate compartment;GO:0030126 COPI vesicle coat;GO:0030426 growth cone	GO:0005198 structural molecule activity	U: Intracellular trafficking, secretion, and vesicular transport	K17267	--	IPR002553: Clathrin/coatomer adaptor, adaptin-like, N-terminal;IPR013040: Coatomer, gamma subunit, appendage, Ig-like subdomain;IPR032154: Coatomer subunit gamma, C-terminal;IPR017106: Coatomer gamma subunit;IPR016024: Armadillo-type fold;IPR012295: TBP domain superfamily;IPR037067: Coatomer, gamma subunit, appendage domain superfamily;IPR013041: Clathrin adaptor, appendage, Ig-like subdomain sup…	Cytoplasm	--
F6Z4B4	Heat shock 70 kDa protein 13 OS=Equus caballus OX=9796 GN=HSPA13 PE=3 SV=1	HSPA13	2.41402	1.17251	8.33045	1.95864	2.39	2.26391	0.554885	0.687942	0.821991	insig	--	GO:0005783 endoplasmic reticulum	GO:0005524 ATP binding;GO:0140662 ATP-dependent protein folding chaperone	O: Posttranslational modification, protein turnover, chaperones	K09491	--	IPR018181: Heat shock protein 70, conserved site;IPR013126: Heat shock protein 70 family;IPR043129: ATPase, nucleotide binding domain;IPR042048: Heat shock 70kDa protein 13	Endoplasmic reticulum	CS pos: 22-23. YLA-QQ. Pr: 0.3434
F6Z0R7	Synaptophysin like 1 OS=Equus caballus OX=9796 GN=SYPL1 PE=1 SV=3	SYPL1	62.8873	76.9582	37.5908	41.8291	32.7016	35.3836	0.619458	0.164969	0.373292	insig	--	GO:0008021 synaptic vesicle;GO:0016021 integral component of membrane	--	--	--	--	IPR008253: Marvel domain;IPR001285: Synaptophysin/synaptoporin	Plasma membrane	--
F6Z0C6	Heterogeneous nuclear ribonucleoprotein D OS=Equus caballus OX=9796 GN=HNRNPD PE=1 SV=2	HNRNPD	2.04852	2.10274	1.48306	0.887311	2.4462	1.44167	0.847519	0.511464	0.697857	insig	GO:0042752 regulation of circadian rhythm;GO:0070934 CRD-mediated mRNA stabilization;GO:0097167 circadian regulation of translation;GO:1900152 negative regulation of nuclear-transcribed mRNA catabolic process, deadenylation-dependent decay;GO:1904355 positive regulation of telomere capping;GO:1905663 positive regulation of telomerase RNA reverse transcriptase activity;GO:2000767 positive regulati…	GO:0005654 nucleoplasm;GO:0045202 synapse;GO:0106002 mCRD-mediated mRNA stability complex;GO:1990904 ribonucleoprotein complex	GO:0003723 RNA binding;GO:0042162 telomeric DNA binding	R: General function prediction only	K13044	--	IPR012677: Nucleotide-binding alpha-beta plait domain superfamily;IPR035979: RNA-binding domain superfamily;IPR000504: RNA recognition motif domain;IPR012956: CARG-binding factor, N-terminal	Nucleus	--
F6Z041	Beta-2-glycoprotein 1 OS=Equus caballus OX=9796 GN=APOH PE=1 SV=2	APOH	1.08426	1.73491	5.51079	2.49346	10.7536	2.96139	1.94581	0.367125	0.580943	insig	GO:0001937 negative regulation of endothelial cell proliferation;GO:0006641 triglyceride metabolic process;GO:0007597 blood coagulation, intrinsic pathway;GO:0010596 negative regulation of endothelial cell migration;GO:0016525 negative regulation of angiogenesis;GO:0030195 negative regulation of blood coagulation;GO:0031639 plasminogen activation;GO:0033033 negative regulation of myeloid cell apo…	GO:0009986 cell surface;GO:0034361 very-low-density lipoprotein particle;GO:0034364 high-density lipoprotein particle;GO:0042627 chylomicron	GO:0005543 phospholipid binding;GO:0008201 heparin binding;GO:0042802 identical protein binding;GO:0060230 lipoprotein lipase activator activity	T: Signal transduction mechanisms;V: Defense mechanisms	K17305	ko04979: Cholesterol metabolism	IPR035976: Sushi/SCR/CCP superfamily;IPR000436: Sushi/SCR/CCP domain;IPR015104: Beta-2-glycoprotein-1 fifth domain	Extracell	CS pos: 19-20. TIA-IN. Pr: 0.8234
F6YPT0	2,4-dienoyl-CoA reductase 1 OS=Equus caballus OX=9796 GN=DECR1 PE=1 SV=2	DECR1	0.771126	2.09429	1.17248	3.14499	4.29523	3.71534	2.76271	0.0530223	0.184467	insig	GO:0006635 fatty acid beta-oxidation;GO:0120162 positive regulation of cold-induced thermogenesis	GO:0005654 nucleoplasm;GO:0005739 mitochondrion;GO:0005829 cytosol;GO:1902494 catalytic complex	GO:0008670 2,4-dienoyl-CoA reductase (NADPH) activity;GO:0042802 identical protein binding;GO:0070402 NADPH binding	R: General function prediction only	K13236	--	IPR036291: NAD(P)-binding domain superfamily;IPR002347: Short-chain dehydrogenase/reductase SDR	Cytoplasm	--
F6YP32	Dipeptidyl peptidase 7 OS=Equus caballus OX=9796 GN=DPP7 PE=3 SV=2	DPP7	8.70355	7.35744	9.33088	11.3358	7.78137	6.8719	1.02352	0.978915	0.99165	insig	GO:0006508 proteolysis;GO:1905146 lysosomal protein catabolic process	GO:0005764 lysosome;GO:0005794 Golgi apparatus;GO:0031982 vesicle	GO:0008236 serine-type peptidase activity;GO:0008239 dipeptidyl-peptidase activity	O: Posttranslational modification, protein turnover, chaperones;R: General function prediction only	K01276	--	IPR029058: Alpha/Beta hydrolase fold;IPR008758: Peptidase S28;IPR042269: Serine carboxypeptidase S28, SKS domain	Extracell	CS pos: 23-24. ARA-HR. Pr: 0.8186
F6YMF8	Uncharacterized protein OS=Equus caballus OX=9796 GN=NSUN4 PE=4 SV=2	NSUN4	18.5147	8.22921	3.553	25.1232	15.9146	22.6381	2.10173	0.180499	0.394264	insig	GO:0001510 RNA methylation	--	--	--	--	--	--	Nucleus	--
F6YI14	ATP-binding cassette sub-family B member 6 OS=Equus caballus OX=9796 GN=ABCB6 PE=3 SV=4	ABCB6	1.02599	0.908248	0.343196	0.759144	0	0	0	0	0	0	down	GO:0006779 porphyrin-containing compound biosynthetic process;GO:0007420 brain development;GO:0015886 heme transport;GO:0042168 heme metabolic process;GO:0043588 skin development;GO:0055085 transmembrane transport;GO:0098849 cellular detoxification of cadmium ion;GO:1903232 melanosome assembly	GO:0000139 Golgi membrane;GO:0005654 nucleoplasm;GO:0005774 vacuolar membrane;GO:0005789 endoplasmic reticulum membrane;GO:0005829 cytosol;GO:0005886 plasma membrane;GO:0016021 integral component of membrane;GO:0031307 integral component of mitochondrial outer membrane;GO:0031901 early endosome membrane;GO:0032585 multivesicular body membrane;GO:0033162 melanosome membrane;GO:0036020 endolysosome…	GO:0005524 ATP binding;GO:0015439 ABC-type heme transporter activity;GO:0015562 efflux transmembrane transporter activity;GO:0016887 ATP hydrolysis activity;GO:0020037 heme binding;GO:0042626 ATPase-coupled transmembrane transporter activity	P: Inorganic ion transport and metabolism	K05661	ko02010: ABC transporters	IPR032410: Mitochondrial ABC-transporter, N-terminal five TM domain;IPR036640: ABC transporter type 1, transmembrane domain superfamily;IPR011527: ABC transporter type 1, transmembrane domain;IPR003439: ABC transporter-like, ATP-binding domain;IPR039421: Type 1 protein exporter;IPR027417: P-loop containing nucleoside triphosphate hydrolase;IPR017871: ABC transporter-like, conserved site;IPR003593…	Plasma membrane	--
F6YFZ7	Talin 2 OS=Equus caballus OX=9796 GN=TLN2 PE=4 SV=3	TLN2	0.987975	1.09641	1.59002	1.37679	1.97204	1.43608	1.30222	0.216051	0.43732	insig	GO:0007155 cell adhesion	GO:0001726 ruffle;GO:0005737 cytoplasm;GO:0005856 cytoskeleton;GO:0005925 focal adhesion	GO:0005200 structural constituent of cytoskeleton;GO:0051015 actin filament binding	Z: Cytoskeleton	K06271	ko04015: Rap1 signaling pathway;ko04510: Focal adhesion;ko04611: Platelet activation;ko05166: Human T-cell leukemia virus 1 infection	IPR035964: I/LWEQ domain superfamily;IPR035963: FERM superfamily, second domain;IPR036723: Alpha-catenin/vinculin-like superfamily;IPR019747: FERM conserved site;IPR037438: Talin-1/2, rod-segment;IPR019748: FERM central domain;IPR002558: I/LWEQ domain;IPR019749: Band 4.1 domain;IPR015009: Vinculin-binding site-containing domain;IPR036476: Talin, central domain superfamily;IPR029071: Ubiquitin-lik…	Cytoplasm	--
F6YE35	LSM12 homolog OS=Equus caballus OX=9796 GN=LSM12 PE=3 SV=2	LSM12	0.431921	0.331204	0.25378	0.493774	0.226253	0.22027	0.924665	0.698677	0.829073	insig	--	GO:0005737 cytoplasm	--	S: Function unknown	K23643	--	IPR039683: Protein Lsm12-like;IPR019181: LSM12, anticodon-binding domain	Cytoplasm_Nucleus	--
F6YD57	Cilia- and flagella-associated protein 36 OS=Equus caballus OX=9796 GN=CFAP36 PE=3 SV=3	CFAP36	1.21738	0.978092	1.16693	0.661532	0.501599	1.16221	0.691572	0.22118	0.442701	insig	--	GO:0005930 axoneme;GO:0097546 ciliary base	--	S: Function unknown	K25395	--	IPR042541: BART domain superfamily;IPR023379: BART domain	Cytoplasm	--
F6Y3Z2	RAS like proto-onco A OS=Equus caballus OX=9796 GN=RALA PE=4 SV=3	RALA	7.71921	7.2006	2.96152	6.74665	6.69641	7.01586	1.14415	0.552354	0.727059	insig	GO:0007265 Ras protein signal transduction	GO:0005886 plasma membrane	GO:0003924 GTPase activity;GO:0005525 GTP binding	R: General function prediction only	K07834	ko04014: Ras signaling pathway;ko04015: Rap1 signaling pathway;ko04072: Phospholipase D signaling pathway;ko05132: Salmonella infection;ko05200: Pathways in cancer;ko05210: Colorectal cancer;ko05212: Pancreatic cancer	IPR005225: Small GTP-binding protein domain;IPR001806: Small GTPase;IPR027417: P-loop containing nucleoside triphosphate hydrolase;IPR020849: Small GTPase, Ras-type	Cytoplasm	--
F6XZX6	Cysteine and histidine-rich domain-containing protein 1 OS=Equus caballus OX=9796 GN=CHORDC1 PE=4 SV=1	CHORDC1	0.918074	0.656269	0.647711	0.658249	0.926506	0.879107	1.10882	0.534685	0.713857	insig	GO:0051298 centrosome duplication	--	GO:0008270 zinc ion binding	R: General function prediction only	K16729	--	IPR008978: HSP20-like chaperone;IPR007052: CS domain;IPR007051: CHORD domain	Cytoplasm	--
F6XY51	Chromosome 21 open reading frame 140 OS=Equus caballus OX=9796 GN=C21orf140 PE=4 SV=1	C21orf140	0.452877	0.489601	0.433912	0.332983	0.386885	0.451648	0.851152	0.188037	0.403675	insig	--	--	--	--	--	--	--	Mitochondrion	--
F6XUJ2	ATP synthase subunit alpha OS=Equus caballus OX=9796 GN=ATP5F1A PE=1 SV=2	ATP5F1A	99.9666	109.08	91.7995	107.87	95.6725	147.016	1.16524	0.397526	0.605091	insig	GO:0001937 negative regulation of endothelial cell proliferation;GO:0006629 lipid metabolic process;GO:0015986 proton motive force-driven ATP synthesis;GO:0042776 proton motive force-driven mitochondrial ATP synthesis;GO:0043536 positive regulation of blood vessel endothelial cell migration	GO:0005754 mitochondrial proton-transporting ATP synthase, catalytic core;GO:0005886 plasma membrane;GO:0008180 COP9 signalosome;GO:0045261 proton-transporting ATP synthase complex, catalytic core F(1)	GO:0005524 ATP binding;GO:0042288 MHC class I protein binding;GO:0043531 ADP binding;GO:0043532 angiostatin binding;GO:0046933 proton-transporting ATP synthase activity, rotational mechanism	C: Energy production and conversion	K02132	ko00190: Oxidative phosphorylation;ko01100: Metabolic pathways;ko04714: Thermogenesis;ko05010: Alzheimer disease;ko05012: Parkinson disease;ko05014: Amyotrophic lateral sclerosis;ko05016: Huntington disease;ko05020: Prion disease;ko05022: Pathways of neurodegeneration - multiple diseases;ko05208: Chemical carcinogenesis - reactive oxygen species;ko05415: Diabetic cardiomyopathy	IPR005294: ATP synthase, F1 complex, alpha subunit;IPR000793: ATP synthase, alpha subunit, C-terminal;IPR004100: ATPase, F1/V1/A1 complex, alpha/beta subunit, N-terminal domain;IPR038376: ATP synthase, alpha subunit, C-terminal domain superfamily;IPR027417: P-loop containing nucleoside triphosphate hydrolase;IPR036121: ATPase, F1/V1/A1 complex, alpha/beta subunit, N-terminal domain superfamily;IP…	Mitochondrion	--
F6XS73	Chromosome 13 C16orf89 homolog OS=Equus caballus OX=9796 GN=C13H16orf89 PE=4 SV=3	C13H16orf89	4.48109	3.91941	7.63706	3.53559	1.56754	6.34111	0.71359	0.398643	0.606121	insig	--	--	--	--	--	--	IPR031751: Protein of unknown function DUF4735	Plasma membrane	--
F6XRL6	DnaJ heat shock protein family (Hsp40) member A2 OS=Equus caballus OX=9796 GN=DNAJA2 PE=3 SV=3	DNAJA2	10.2731	8.57441	8.11752	7.60888	6.50898	8.19433	0.827449	0.12741	0.321874	insig	GO:0009408 response to heat;GO:0042026 protein refolding	GO:0005737 cytoplasm;GO:0005829 cytosol;GO:0016020 membrane	GO:0001671 ATPase activator activity;GO:0005524 ATP binding;GO:0030544 Hsp70 protein binding;GO:0046872 metal ion binding;GO:0051082 unfolded protein binding;GO:0051087 chaperone binding	O: Posttranslational modification, protein turnover, chaperones	K09503	ko04141: Protein processing in endoplasmic reticulum	IPR002939: Chaperone DnaJ, C-terminal;IPR001623: DnaJ domain;IPR044713: DnaJ homolog subfamily A member 1/2-like;IPR036410: Heat shock protein DnaJ, cysteine-rich domain superfamily;IPR001305: Heat shock protein DnaJ, cysteine-rich domain;IPR008971: HSP40/DnaJ peptide-binding;IPR036869: Chaperone J-domain superfamily;IPR018253: DnaJ domain, conserved site;IPR012724: Chaperone DnaJ	Cytoplasm	--
F6XQY9	Mitochondrial pyruvate carrier OS=Equus caballus OX=9796 GN=MPC1L PE=3 SV=2	MPC1L	6.40538	3.56027	0.935849	10.9002	8.13084	8.94356	2.56612	0.165753	0.37406	insig	GO:0006850 mitochondrial pyruvate transmembrane transport	GO:0005743 mitochondrial inner membrane;GO:0016021 integral component of membrane	--	S: Function unknown	K22138	ko05415: Diabetic cardiomyopathy	IPR005336: Mitochondrial pyruvate carrier	Cytoplasm_Nucleus	--
F6XPI7	Chromosome 4 C7orf31 homolog OS=Equus caballus OX=9796 GN=SPMIP4 PE=4 SV=1	SPMIP4	9.70747	13.0821	9.43631	0.848526	0.799795	2.11305	0.116719	0.0123472	0.0588182	down	--	GO:0005813 centrosome	--	--	--	--	IPR027886: Protein of unknown function DUF4555	Cytoplasm	--
F6XPF7	Pyridoxal phosphatase OS=Equus caballus OX=9796 GN=PDXP PE=3 SV=2	PDXP	0.44132	0.44887	0.283807	0.56249	0.456234	0.445206	1.24696	0.255072	0.47867	insig	GO:0006470 protein dephosphorylation;GO:0007088 regulation of mitotic nuclear division;GO:0030836 positive regulation of actin filament depolymerization;GO:0031247 actin rod assembly;GO:0032361 pyridoxal phosphate catabolic process;GO:0032465 regulation of cytokinesis;GO:0071318 cellular response to ATP	GO:0005737 cytoplasm;GO:0005829 cytosol;GO:0005911 cell-cell junction;GO:0015629 actin cytoskeleton;GO:0030027 lamellipodium;GO:0030496 midbody;GO:0032154 cleavage furrow;GO:0032587 ruffle membrane;GO:0070938 contractile ring	GO:0000287 magnesium ion binding;GO:0004721 phosphoprotein phosphatase activity;GO:0016791 phosphatase activity;GO:0031072 heat shock protein binding;GO:0033883 pyridoxal phosphatase activity;GO:0042803 protein homodimerization activity;GO:0043136 glycerol-3-phosphatase activity	P: Inorganic ion transport and metabolism	K07758	ko00750: Vitamin B6 metabolism;ko01100: Metabolic pathways;ko01240: Biosynthesis of cofactors	IPR023214: HAD superfamily;IPR006349: 2-phosphoglycolate phosphatase, eukaryotic;IPR006357: HAD-superfamily hydrolase, subfamily IIA;IPR036412: HAD-like superfamily	Cytoplasm	--
F6XKZ3	Neurobeachin OS=Equus caballus OX=9796 GN=NBEA PE=4 SV=3	NBEA	0.0900566	0.132879	0.0776784	0.136122	0.0430773	0.0844755	0.877121	0.612069	0.767767	insig	--	--	--	U: Intracellular trafficking, secretion, and vesicular transport	K24183	--	IPR000409: BEACH domain;IPR015943: WD40/YVTN repeat-like-containing domain superfamily;IPR016024: Armadillo-type fold;IPR011993: PH-like domain superfamily;IPR010508: Neurobeachin-like, DUF1088;IPR046851: Neurobeachin, beta-propeller domain;IPR023362: PH-BEACH domain;IPR036372: BEACH domain superfamily;IPR031570: Neurobeachin/BDCP, DUF4704;IPR001680: WD40 repeat;IPR036322: WD40-repeat-containing …	Plasma membrane	CS pos: 22-23. SVA-MQ. Pr: 0.5396
F6XIH6	Reelin OS=Equus caballus OX=9796 GN=RELN PE=3 SV=4	RELN	1.58742	1.66529	7.38153	1.29422	0.858052	0.717981	0.269907	0.159068	0.365941	insig	GO:0001764 neuron migration;GO:0007155 cell adhesion;GO:0007417 central nervous system development	GO:0005615 extracellular space;GO:0043005 neuron projection	GO:0016787 hydrolase activity;GO:0046872 metal ion binding;GO:0070325 lipoprotein particle receptor binding	--	K06249	ko04151: PI3K-Akt signaling pathway;ko04510: Focal adhesion;ko04512: ECM-receptor interaction;ko05017: Spinocerebellar ataxia;ko05165: Human papillomavirus infection	IPR036278: Sialidase superfamily;IPR002861: Reeler domain;IPR000742: EGF-like domain;IPR013111: EGF-like domain, extracellular;IPR042307: Reeler domain superfamily;IPR034968: Reelin;IPR041161: Tenascin, EGF-like domain	Nucleus	--
F6XGV6	Actin like 8 OS=Equus caballus OX=9796 GN=ACTL8 PE=3 SV=2	ACTL8	0.549685	0.302296	0.492859	0.373022	0.266648	0.245468	0.658174	0.154648	0.35917	insig	GO:0030855 epithelial cell differentiation	GO:0005869 dynactin complex	--	Z: Cytoskeleton	K05692	ko03082: ATP-dependent chromatin remodeling;ko04015: Rap1 signaling pathway;ko04145: Phagosome;ko04210: Apoptosis;ko04390: Hippo signaling pathway;ko04510: Focal adhesion;ko04520: Adherens junction;ko04530: Tight junction;ko04611: Platelet activation;ko04613: Neutrophil extracellular trap formation;ko04670: Leukocyte transendothelial migration;ko04714: Thermogenesis;ko04810: Regulation of actin c…	IPR043129: ATPase, nucleotide binding domain;IPR004000: Actin family	Nucleus	--
F6XER6	Actin like 11 OS=Equus caballus OX=9796 GN=ACTL11 PE=3 SV=2	ACTL11	4.67004	3.00532	0.696911	1.10152	0.526808	0.20683	0.219195	0.124736	0.317803	insig	--	GO:0005869 dynactin complex	--	Z: Cytoskeleton	K05692	ko03082: ATP-dependent chromatin remodeling;ko04015: Rap1 signaling pathway;ko04145: Phagosome;ko04210: Apoptosis;ko04390: Hippo signaling pathway;ko04510: Focal adhesion;ko04520: Adherens junction;ko04530: Tight junction;ko04611: Platelet activation;ko04613: Neutrophil extracellular trap formation;ko04670: Leukocyte transendothelial migration;ko04714: Thermogenesis;ko04810: Regulation of actin c…	IPR043129: ATPase, nucleotide binding domain;IPR004000: Actin family;IPR004001: Actin, conserved site	Cytoplasm_Nucleus	--
F6XEH0	Glucose-6-phosphatase catalytic subunit 3 OS=Equus caballus OX=9796 GN=G6PC3 PE=4 SV=2	G6PC3	2.02251	1.43653	0.926869	1.80331	1.45404	2.17751	1.23916	0.397081	0.604816	insig	GO:0006094 gluconeogenesis	GO:0005789 endoplasmic reticulum membrane;GO:0016021 integral component of membrane	GO:0004346 glucose-6-phosphatase activity	--	K01084	ko00010: Glycolysis / Gluconeogenesis;ko00052: Galactose metabolism;ko00500: Starch and sucrose metabolism;ko01100: Metabolic pathways;ko04068: FoxO signaling pathway;ko04151: PI3K-Akt signaling pathway;ko04152: AMPK signaling pathway;ko04910: Insulin signaling pathway;ko04920: Adipocytokine signaling pathway;ko04922: Glucagon signaling pathway;ko04931: Insulin resistance;ko04973: Carbohydrate di…	IPR000326: Phosphatidic acid phosphatase type 2/haloperoxidase;IPR036938: Phosphatidic acid phosphatase type 2/haloperoxidase superfamily	Plasma membrane	--
F6XB32	Dachsous cadherin-related 1 OS=Equus caballus OX=9796 GN=DCHS1 PE=4 SV=3	DCHS1	0.262259	0.561266	0.986474	0.352931	0.21363	0.390477	0.528751	0.303952	0.522081	insig	GO:0000902 cell morphogenesis;GO:0001658 branching involved in ureteric bud morphogenesis;GO:0003192 mitral valve formation;GO:0003273 cell migration involved in endocardial cushion formation;GO:0007043 cell-cell junction assembly;GO:0007156 homophilic cell adhesion via plasma membrane adhesion molecules;GO:0007157 heterophilic cell-cell adhesion via plasma membrane cell adhesion molecules;GO:000…	GO:0005912 adherens junction;GO:0016021 integral component of membrane;GO:0016342 catenin complex;GO:0045177 apical part of cell	GO:0005509 calcium ion binding;GO:0045296 cadherin binding	S: Function unknown	K16507	ko04392: Hippo signaling pathway - multiple species	IPR020894: Cadherin conserved site;IPR015919: Cadherin-like superfamily;IPR002126: Cadherin-like	Endoplasmic reticulum	CS pos: 37-38. AWG-QA. Pr: 0.8678
F6X9M6	Solute carrier family 45 member 2 OS=Equus caballus OX=9796 GN=SLC45A2 PE=1 SV=4	SLC45A2	0.671958	1.34706	0.890129	2.34425	1.24493	2.07566	1.94725	0.0743256	0.229313	insig	--	GO:0016020 membrane;GO:0016021 integral component of membrane	GO:0003824 catalytic activity;GO:0008506 sucrose:proton symporter activity	G: Carbohydrate transport and metabolism	K15378	--	IPR044855: CoA-transferase family III domain 3 superfamily;IPR023606: CoA-transferase family III domain 1 superfamily;IPR036259: MFS transporter superfamily;IPR003673: CoA-transferase family III	Plasma membrane	--
F6X6A6	Peptidyl-prolyl cis-trans isomerase OS=Equus caballus OX=9796 GN=PPIA PE=1 SV=2	PPIA	46.3894	50.7688	84.5954	48.8844	81.9696	72.3753	1.11816	0.635095	0.783638	insig	GO:0000413 protein peptidyl-prolyl isomerization;GO:0006457 protein folding	--	GO:0003755 peptidyl-prolyl cis-trans isomerase activity	O: Posttranslational modification, protein turnover, chaperones	K03767	ko03250: Viral life cycle - HIV-1;ko04217: Necroptosis	IPR002130: Cyclophilin-type peptidyl-prolyl cis-trans isomerase domain;IPR024936: Cyclophilin-type peptidyl-prolyl cis-trans isomerase;IPR029000: Cyclophilin-like domain superfamily;IPR020892: Cyclophilin-type peptidyl-prolyl cis-trans isomerase, conserved site	Cytoplasm	--
F6X459	Bet1 golgi vesicular membrane trafficking protein OS=Equus caballus OX=9796 GN=BET1 PE=4 SV=3	BET1	0.216791	0.19279	0.16192	0.134612	0.207311	0.214792	0.974128	0.82897	0.909192	insig	GO:0015031 protein transport	GO:0030173 integral component of Golgi membrane	--	U: Intracellular trafficking, secretion, and vesicular transport	K08504	ko04130: SNARE interactions in vesicular transport	IPR039899: BET1, SNARE domain;IPR000727: Target SNARE coiled-coil homology domain	Mitochondrion	--
F6WWE9	Chromosome 6 C12orf60 homolog OS=Equus caballus OX=9796 GN=C6H12orf60 PE=4 SV=1	C6H12orf60	22.0734	22.2057	7.81358	64.6535	61.2185	72.1494	3.80133	0.0512219	0.180102	insig	--	--	--	--	--	--	IPR027895: Protein of unknown function DUF4533	Cytoplasm	--
F6WQA7	TBC1 domain family member 7 OS=Equus caballus OX=9796 GN=TBC1D7 PE=4 SV=2	TBC1D7	0.858031	0.772319	0.315635	1.47737	1.1204	0.977116	1.83706	0.153361	0.358307	insig	--	--	GO:0005096 GTPase activator activity	--	K20396	ko04150: mTOR signaling pathway	IPR000195: Rab-GTPase-TBC domain;IPR035969: Rab-GTPase-TBC domain superfamily;IPR043039: TBC1 domain family member 7, domain 2	Cytoplasm	--
F6WM79	Actin related protein 2 OS=Equus caballus OX=9796 GN=ACTR2 PE=1 SV=3	ACTR2	3.1327	2.93619	2.51593	3.26919	9.4341	2.90429	1.81804	0.351259	0.565439	insig	--	--	--	Z: Cytoskeleton	K17260	ko04144: Endocytosis;ko04530: Tight junction;ko04666: Fc gamma R-mediated phagocytosis;ko04810: Regulation of actin cytoskeleton;ko05100: Bacterial invasion of epithelial cells;ko05132: Salmonella infection;ko05135: Yersinia infection	IPR004000: Actin family;IPR043129: ATPase, nucleotide binding domain;IPR020902: Actin/actin-like conserved site	Cytoplasm	--
F6WJS2	Histone deacetylase 11 OS=Equus caballus OX=9796 GN=HDAC11 PE=4 SV=4	HDAC11	7.67704	9.01109	3.48686	5.42829	4.8398	5.97565	0.805143	0.676663	0.814175	insig	GO:0016575 histone deacetylation	GO:0000118 histone deacetylase complex;GO:0005886 plasma membrane	GO:0004407 histone deacetylase activity	B: Chromatin structure and dynamics	K11418	ko04613: Neutrophil extracellular trap formation;ko05034: Alcoholism;ko05203: Viral carcinogenesis	IPR037138: Histone deacetylase domain superfamily;IPR023696: Ureohydrolase domain superfamily;IPR000286: Histone deacetylase family;IPR044150: Histone deacetylase 11;IPR023801: Histone deacetylase domain	Cytoplasm	--
F6WHN4	ArfGAP with SH3 domain, ankyrin repeat and PH domain 2 OS=Equus caballus OX=9796 GN=ASAP2 PE=4 SV=4	ASAP2	1.05885	1.41829	0.771151	0.799749	0.862262	0.862687	0.777238	0.333705	0.549985	insig	GO:0043547 positive regulation of GTPase activity	GO:0005737 cytoplasm	GO:0005096 GTPase activator activity;GO:0046872 metal ion binding	T: Signal transduction mechanisms	K12488	ko04144: Endocytosis;ko04666: Fc gamma R-mediated phagocytosis	IPR001849: Pleckstrin homology domain;IPR002110: Ankyrin repeat;IPR036028: SH3-like domain superfamily;IPR027267: AH/BAR domain superfamily;IPR035677: ASAP2, SH3 domain;IPR001452: SH3 domain;IPR038508: ArfGAP domain superfamily;IPR001164: Arf GTPase activating protein;IPR036770: Ankyrin repeat-containing domain superfamily;IPR011993: PH-like domain superfamily;IPR037278: ARFGAP/RecO-like zinc fin…	Nucleus	--
F6W9B1	ST13 Hsp70 interacting protein OS=Equus caballus OX=9796 GN=ST13 PE=1 SV=3	ST13	16.2799	25.1437	14.8141	3.85241	9.98228	9.72837	0.418991	0.0780698	0.236619	insig	--	--	GO:0046983 protein dimerization activity	O: Posttranslational modification, protein turnover, chaperones;T: Signal transduction mechanisms	K09560	--	IPR011990: Tetratricopeptide-like helical domain superfamily;IPR019734: Tetratricopeptide repeat;IPR034649: Hsp70-interacting protein, N-terminal;IPR041243: STI1/HOP, DP domain;IPR006636: Heat shock chaperonin-binding	Nucleus	--
F6W2S8	Spermatogenesis-associated protein 20 OS=Equus caballus OX=9796 GN=SPATA20 PE=4 SV=1	SPATA20	7.68637	5.01468	6.4061	6.82303	5.5066	6.14392	0.96684	0.881582	0.940555	insig	GO:0005975 carbohydrate metabolic process;GO:0007283 spermatogenesis;GO:0030154 cell differentiation	GO:0005576 extracellular region	--	R: General function prediction only	--	--	IPR012341: Six-hairpin glycosidase-like superfamily;IPR036249: Thioredoxin-like superfamily;IPR008928: Six-hairpin glycosidase superfamily;IPR004879: Domain of unknown function DUF255;IPR024705: Spermatogenesis-associated protein 20	Nucleus	--
F6W1S0	Resistin OS=Equus caballus OX=9796 GN=RETN PE=3 SV=3	RETN	0.288464	0.521183	0.893548	0.567731	0	0	0	0	0	0	down	--	GO:0005615 extracellular space	GO:0005179 hormone activity	--	K13438	--	IPR009714: Resistin-like molecule hormone family;IPR036262: Resistin-like superfamily	Cytoplasm	--
F6VZ42	Acetoacetyl-CoA synthetase OS=Equus caballus OX=9796 GN=AACS PE=3 SV=2	AACS	0.641014	0.915161	0.504899	0.393394	0.371229	0.396782	0.563495	0.0857807	0.252421	insig	GO:0006631 fatty acid metabolic process;GO:0032024 positive regulation of insulin secretion	GO:0005829 cytosol	GO:0005524 ATP binding;GO:0030729 acetoacetate-CoA ligase activity	I: Lipid transport and metabolism	K01907	ko00280: Valine, leucine and isoleucine degradation;ko00650: Butanoate metabolism;ko01100: Metabolic pathways	IPR005914: Acetoacetyl-CoA synthase;IPR032387: Acetyl-coenzyme A synthetase, N-terminal domain;IPR020845: AMP-binding, conserved site;IPR000873: AMP-dependent synthetase/ligase;IPR045851: AMP-binding enzyme, C-terminal domain superfamily;IPR042099: ANL, N-terminal domain	Cytoplasm	--
F6VXU6	Secretagogin OS=Equus caballus OX=9796 GN=SCGN PE=4 SV=1	SCGN	10.1808	16.902	15.1956	5.34643	3.70339	4.29629	0.315672	0.00535394	0.0277758	down	GO:0051480 regulation of cytosolic calcium ion concentration;GO:0099509 regulation of presynaptic cytosolic calcium ion concentration;GO:1900271 regulation of long-term synaptic potentiation	GO:0005634 nucleus;GO:0005829 cytosol;GO:0030425 dendrite;GO:0030658 transport vesicle membrane;GO:0043005 neuron projection;GO:0043195 terminal bouton;GO:0045202 synapse	GO:0005509 calcium ion binding	T: Signal transduction mechanisms	K23928	--	IPR018247: EF-Hand 1, calcium-binding site;IPR002048: EF-hand domain;IPR035798: Secretagogin, EF-hand domain;IPR011992: EF-hand domain pair	Cytoplasm	--
F6VXR2	Cilia- and flagella-associated protein HOATZ OS=Equus caballus OX=9796 GN=HOATZ PE=3 SV=3	HOATZ	0.524616	0.929355	0.966524	1.13761	1.80251	2.76879	2.35857	0.0666072	0.21526	insig	GO:0007283 spermatogenesis;GO:0030317 flagellated sperm motility;GO:0035082 axoneme assembly	GO:0005737 cytoplasm;GO:0005929 cilium	--	--	--	--	IPR040681: Cilia- and flagella-associated protein HOATZ-like	Nucleus	--
F6VX41	Large ribosomal subunit protein uL4 OS=Equus caballus OX=9796 GN=RPL4 PE=1 SV=4	RPL4	1.66986	1.77924	1.49146	0.766447	1.70291	1.19605	0.7419	0.26864	0.489693	insig	GO:0006412 translation	GO:0005840 ribosome	GO:0003735 structural constituent of ribosome	A: RNA processing and modification	K02930	ko03010: Ribosome;ko05171: Coronavirus disease - COVID-19	IPR023574: Ribosomal protein L4 domain superfamily;IPR045240: Ribosomal protein L4, eukaryotic and archaeal type;IPR013000: Ribosomal protein L4/L1e, eukaryotic/archaeal, conserved site;IPR002136: Ribosomal protein L4/L1e;IPR025755: 60S ribosomal protein L4, C-terminal domain	Cytoplasm	--
F6VW73	Coenzyme A synthase OS=Equus caballus OX=9796 GN=COASY PE=1 SV=2	COASY	1.37048	0.911031	0.683784	1.1617	0.757063	1.0189	0.990683	0.949794	0.974897	insig	GO:0015937 coenzyme A biosynthetic process	GO:0005759 mitochondrial matrix	GO:0004140 dephospho-CoA kinase activity;GO:0004595 pantetheine-phosphate adenylyltransferase activity;GO:0005524 ATP binding	R: General function prediction only	K02318	ko00770: Pantothenate and CoA biosynthesis;ko01100: Metabolic pathways;ko01240: Biosynthesis of cofactors	IPR004821: Cytidyltransferase-like domain;IPR027417: P-loop containing nucleoside triphosphate hydrolase;IPR001977: Dephospho-CoA kinase;IPR014729: Rossmann-like alpha/beta/alpha sandwich fold	Plasma membrane	--
F6VUR4	Cytoskeleton associated protein 4 OS=Equus caballus OX=9796 GN=CKAP4 PE=4 SV=2	CKAP4	0.589158	0.650327	1.40456	0.476736	1.73438	0.842103	1.15476	0.862859	0.928945	insig	--	GO:0005791 rough endoplasmic reticulum;GO:0005811 lipid droplet;GO:0016021 integral component of membrane	--	--	K13999	ko04141: Protein processing in endoplasmic reticulum	--	Plasma membrane	--
F6VUD7	Sorting nexin-3 OS=Equus caballus OX=9796 GN=SNX3 PE=1 SV=2	SNX3	1.08531	0.428812	0.459311	0.784186	1.64937	0.732599	1.60439	0.279519	0.499412	insig	GO:0032456 endocytic recycling;GO:0034499 late endosome to Golgi transport	GO:0030904 retromer complex;GO:0031901 early endosome membrane;GO:0045335 phagocytic vesicle	GO:0032266 phosphatidylinositol-3-phosphate binding	U: Intracellular trafficking, secretion, and vesicular transport	K17918	ko04144: Endocytosis	IPR001683: Phox homology;IPR042137: Vertebrate SNX3, PX domain;IPR036871: PX domain superfamily	Nucleus	--
F6VH86	Solute carrier family 5 member 1 OS=Equus caballus OX=9796 GN=SLC5A1 PE=3 SV=1	SLC5A1	5.2849	5.12529	9.48985	7.66217	6.58133	8.38292	1.137	0.502581	0.691827	insig	GO:0006814 sodium ion transport;GO:0010035 response to inorganic substance;GO:0035377 transepithelial water transport;GO:0098708 glucose import across plasma membrane;GO:0098719 sodium ion import across plasma membrane;GO:0150104 transport across blood-brain barrier	GO:0005769 early endosome;GO:0005886 plasma membrane;GO:0016021 integral component of membrane;GO:0016324 apical plasma membrane;GO:0048471 perinuclear region of cytoplasm	GO:0005372 water transmembrane transporter activity;GO:0005412 glucose:sodium symporter activity;GO:0015151 alpha-glucoside transmembrane transporter activity;GO:0015371 galactose:sodium symporter activity;GO:0055056 D-glucose transmembrane transporter activity	P: Inorganic ion transport and metabolism	K14158	ko04973: Carbohydrate digestion and absorption;ko04976: Bile secretion;ko04978: Mineral absorption	IPR018212: Sodium/solute symporter, conserved site;IPR001734: Sodium/solute symporter;IPR038377: Sodium/glucose symporter superfamily	Plasma membrane	--
F6VCR0	Chromosome 16 open reading frame 95 OS=Equus caballus OX=9796 GN=C16orf95 PE=4 SV=2	C16orf95	0.763728	0.539552	0.289003	0.930606	0.662917	0.886831	1.55774	0.20849	0.430236	insig	--	--	--	--	--	--	IPR027919: Protein of unknown function DUF4568	Cytoplasm_Nucleus	--
F6V4Y8	Eukaryotic translation initiation factor 2B subunit gamma OS=Equus caballus OX=9796 GN=EIF2B3 PE=4 SV=2	EIF2B3	0.615858	0.78186	0.410875	0.476991	0.389069	0.419093	0.710582	0.234231	0.457027	insig	--	--	GO:0003743 translation initiation factor activity	J: Translation, ribosomal structure and biogenesis	K03241	ko05168: Herpes simplex virus 1 infection	IPR025877: MobA-like NTP transferase;IPR029044: Nucleotide-diphospho-sugar transferases	Cytoplasm	--
F6V3D5	T-complex protein 1 subunit gamma OS=Equus caballus OX=9796 GN=CCT3 PE=1 SV=2	CCT3	63.1949	79.9185	50.3679	40.3507	33.9919	40.5407	0.59377	0.0461099	0.166304	down	--	GO:0005832 chaperonin-containing T-complex	GO:0005524 ATP binding;GO:0016887 ATP hydrolysis activity;GO:0051082 unfolded protein binding;GO:0140662 ATP-dependent protein folding chaperone	O: Posttranslational modification, protein turnover, chaperones	K09495	--	IPR012719: T-complex protein 1, gamma subunit;IPR017998: Chaperone tailless complex polypeptide 1 (TCP-1);IPR027409: GroEL-like apical domain superfamily;IPR002194: Chaperonin TCP-1, conserved site;IPR027410: TCP-1-like chaperonin intermediate domain superfamily;IPR002423: Chaperonin Cpn60/GroEL/TCP-1 family;IPR027413: GroEL-like equatorial domain superfamily	Cytoplasm_Mitochondrion	--
F6V193	Cytochrome c, testis OS=Equus caballus OX=9796 GN=CYCT PE=3 SV=3	CYCT	4.21869	5.40848	1.45888	3.69535	0	0	0	0	0	0	down	GO:0006122 mitochondrial electron transport, ubiquinol to cytochrome c;GO:0006123 mitochondrial electron transport, cytochrome c to oxygen;GO:0006915 apoptotic process;GO:0042743 hydrogen peroxide metabolic process;GO:0043280 positive regulation of cysteine-type endopeptidase activity involved in apoptotic process;GO:2001244 positive regulation of intrinsic apoptotic signaling pathway	GO:0005758 mitochondrial intermembrane space;GO:0070469 respirasome	GO:0009055 electron transfer activity;GO:0020037 heme binding;GO:0046872 metal ion binding	C: Energy production and conversion	K08738	ko00190: Oxidative phosphorylation;ko01100: Metabolic pathways;ko01524: Platinum drug resistance;ko04115: p53 signaling pathway;ko04210: Apoptosis;ko04215: Apoptosis - multiple species;ko04932: Non-alcoholic fatty liver disease;ko05010: Alzheimer disease;ko05012: Parkinson disease;ko05014: Amyotrophic lateral sclerosis;ko05016: Huntington disease;ko05017: Spinocerebellar ataxia;ko05020: Prion dis…	IPR036909: Cytochrome c-like domain superfamily;IPR009056: Cytochrome c-like domain;IPR002327: Cytochrome c, class IA/ IB	Mitochondrion	--
F6UX87	Inverted formin 2 OS=Equus caballus OX=9796 GN=INF2 PE=4 SV=2	INF2	0.962598	0.989333	0.260265	1.38704	1.20136	0.989269	1.61725	0.2862	0.50609	insig	GO:0030036 actin cytoskeleton organization;GO:0051056 regulation of small GTPase mediated signal transduction	--	GO:0003779 actin binding	--	K23958	--	IPR003124: WH2 domain;IPR042201: Formin, FH2 domain superfamily;IPR015425: Formin, FH2 domain	Nucleus	--
F6UWD8	Optineurin OS=Equus caballus OX=9796 GN=OPTN PE=4 SV=2	OPTN	0.17974	0.227842	0.454298	0.207696	0.43061	0.335334	1.12967	0.675078	0.81346	insig	GO:0001920 negative regulation of receptor recycling;GO:0006914 autophagy;GO:0034067 protein localization to Golgi apparatus;GO:0034620 cellular response to unfolded protein;GO:0043001 Golgi to plasma membrane protein transport;GO:0043122 regulation of I-kappaB kinase/NF-kappaB signaling;GO:0043124 negative regulation of I-kappaB kinase/NF-kappaB signaling;GO:0050829 defense response to Gram-nega…	GO:0005634 nucleus;GO:0005737 cytoplasm;GO:0005776 autophagosome;GO:0005794 Golgi apparatus;GO:0005802 trans-Golgi network;GO:0005829 cytosol;GO:0048471 perinuclear region of cytoplasm;GO:0055037 recycling endosome	GO:0008022 protein C-terminus binding;GO:0030674 protein-macromolecule adaptor activity;GO:0031267 small GTPase binding;GO:0042802 identical protein binding;GO:0046872 metal ion binding;GO:0070530 K63-linked polyubiquitin modification-dependent protein binding	--	K19946	ko04137: Mitophagy - animal;ko05014: Amyotrophic lateral sclerosis;ko05022: Pathways of neurodegeneration - multiple diseases	IPR032419: NF-kappa-B essential modulator NEMO, CC2-LZ domain;IPR021063: NF-kappa-B essential modulator NEMO, N-terminal;IPR034735: NEMO, Zinc finger	Cytoplasm	--
F6USH3	Small integral membrane protein 12 OS=Equus caballus OX=9796 GN=SMIM12 PE=3 SV=1	SMIM12	1.35214	1.81248	0.98877	1.97581	1.23813	2.634	1.40799	0.313644	0.531032	insig	--	GO:0016021 integral component of membrane	--	--	--	--	IPR031933: UPF0767 family	Extracell	--
F6UPW1	Malonyl-CoA decarboxylase OS=Equus caballus OX=9796 GN=MLYCD PE=1 SV=2	MLYCD	5.61471	5.11575	3.41877	6.74819	3.77796	4.10651	1.03417	0.932566	0.965033	insig	GO:0006085 acetyl-CoA biosynthetic process;GO:0006633 fatty acid biosynthetic process;GO:0046321 positive regulation of fatty acid oxidation;GO:2001294 malonyl-CoA catabolic process	GO:0005759 mitochondrial matrix;GO:0005782 peroxisomal matrix	GO:0050080 malonyl-CoA decarboxylase activity	G: Carbohydrate transport and metabolism	K01578	ko00410: beta-Alanine metabolism;ko00640: Propanoate metabolism;ko01100: Metabolic pathways;ko04146: Peroxisome;ko04152: AMPK signaling pathway;ko04936: Alcoholic liver disease	IPR007956: Malonyl-CoA decarboxylase, C-terminal;IPR042303: Malonyl-CoA decarboxylase, C-terminal catalytic domain superfamily;IPR038351: Malonyl-CoA decarboxylase, N-terminal domain superfamily;IPR035372: Malonyl-CoA decarboxylase, N-terminal	Mitochondrion	--
F6UIT1	Outer dense fiber of sperm tails 3 like 1 OS=Equus caballus OX=9796 GN=CIMAP1C PE=4 SV=1	CIMAP1C	1.52948	1.11191	0.651632	1.09767	0	0	0	0	0	0	down	--	GO:0005856 cytoskeleton	--	--	K25636	--	--	Cytoplasm	--
F6UH40	Spermatosis and centriole associated 1 like OS=Equus caballus OX=9796 GN=SPATC1L PE=4 SV=2	SPATC1L	0.929186	0.82213	0.339489	0.816326	0.624854	0.561324	0.957767	0.929179	0.963375	insig	GO:0007283 spermatogenesis;GO:0008154 actin polymerization or depolymerization;GO:0010739 positive regulation of protein kinase A signaling;GO:2000481 positive regulation of cAMP-dependent protein kinase activity	GO:0005813 centrosome;GO:0097224 sperm connecting piece	GO:0034237 protein kinase A regulatory subunit binding	--	--	--	IPR026715: Speriolin;IPR029385: Speriolin, N-terminal;IPR029384: Speriolin, C-terminal	Nucleus	--
F6UF15	ATP-dependent Clp protease proteolytic subunit OS=Equus caballus OX=9796 GN=CLPP PE=1 SV=3	CLPP	21.5365	18.4719	11.6736	19.4437	11.2417	16.3261	0.909628	0.738305	0.852386	insig	GO:0006515 protein quality control for misfolded or incompletely synthesized proteins;GO:0033619 membrane protein proteolysis	GO:0005759 mitochondrial matrix;GO:0009368 endopeptidase Clp complex	GO:0004176 ATP-dependent peptidase activity;GO:0004252 serine-type endopeptidase activity;GO:0051117 ATPase binding	O: Posttranslational modification, protein turnover, chaperones	K01358	--	IPR001907: ATP-dependent Clp protease proteolytic subunit;IPR018215: ClpP, Ser active site;IPR033135: ClpP, histidine active site;IPR023562: Clp protease proteolytic subunit /Translocation-enhancing protein TepA;IPR029045: ClpP/crotonase-like domain superfamily	Mitochondrion	--
F6UEE0	glycerol kinase OS=Equus caballus OX=9796 GN=GK2 PE=3 SV=2	GK2	77.4583	113.366	47.6175	119.472	90.9993	90.311	1.26145	0.378167	0.589193	insig	GO:0006071 glycerol metabolic process;GO:0006641 triglyceride metabolic process;GO:0016310 phosphorylation;GO:0019563 glycerol catabolic process;GO:0046167 glycerol-3-phosphate biosynthetic process;GO:0120317 sperm mitochondrial sheath assembly	GO:0005739 mitochondrion;GO:0005741 mitochondrial outer membrane;GO:0097225 sperm midpiece;GO:0097226 sperm mitochondrial sheath	GO:0004370 glycerol kinase activity;GO:0005524 ATP binding;GO:0016773 phosphotransferase activity, alcohol group as acceptor	G: Carbohydrate transport and metabolism	K00864	ko00561: Glycerolipid metabolism;ko01100: Metabolic pathways;ko03320: PPAR signaling pathway	IPR018483: Carbohydrate kinase, FGGY, conserved site;IPR000577: Carbohydrate kinase, FGGY;IPR018484: Carbohydrate kinase, FGGY, N-terminal;IPR018485: Carbohydrate kinase, FGGY, C-terminal;IPR043129: ATPase, nucleotide binding domain	Peroxisome	--
F6UCN5	Uridine phosphorylase OS=Equus caballus OX=9796 GN=UPP1 PE=3 SV=2	UPP1	0.844486	1.30788	1.03455	0.720042	2.29471	1.07278	1.2826	0.718061	0.841021	insig	GO:0009164 nucleoside catabolic process;GO:0009166 nucleotide catabolic process;GO:0044206 UMP salvage	GO:0005737 cytoplasm	GO:0004850 uridine phosphorylase activity	F: Nucleotide transport and metabolism	K00757	ko00240: Pyrimidine metabolism;ko00983: Drug metabolism - other enzymes;ko01100: Metabolic pathways;ko01232: Nucleotide metabolism	IPR010059: Uridine phosphorylase, eukaryotic;IPR000845: Nucleoside phosphorylase domain;IPR035994: Nucleoside phosphorylase superfamily;IPR018016: Nucleoside phosphorylase, conserved site	Cytoplasm	--
F6UAY8	ADP ribosylation factor like GTPase 13A OS=Equus caballus OX=9796 GN=ARL13A PE=4 SV=3	ARL13A	1.73009	2.50925	1.25908	0.539402	0.435113	0.991742	0.357604	0.031428	0.124373	down	GO:0097500 receptor localization to non-motile cilium;GO:1905515 non-motile cilium assembly	GO:0031514 motile cilium;GO:0060170 ciliary membrane;GO:0097730 non-motile cilium	GO:0003924 GTPase activity;GO:0005525 GTP binding	U: Intracellular trafficking, secretion, and vesicular transport;Z: Cytoskeleton	K07961	--	IPR027417: P-loop containing nucleoside triphosphate hydrolase;IPR006689: Small GTPase superfamily, ARF/SAR type;IPR005225: Small GTP-binding protein domain	Mitochondrion	--
F6UAF8	Zinc finger MYND domain-containing protein 10 OS=Equus caballus OX=9796 GN=ZMYND10 PE=3 SV=3	ZMYND10	1.27651	1.02308	0.822471	0.725561	0.523233	1.22345	0.791864	0.389202	0.597208	insig	GO:0003341 cilium movement;GO:0036158 outer dynein arm assembly;GO:0036159 inner dynein arm assembly;GO:0044458 motile cilium assembly;GO:0061512 protein localization to cilium;GO:1905505 positive regulation of motile cilium assembly	GO:0005737 cytoplasm;GO:0016324 apical plasma membrane;GO:0034451 centriolar satellite;GO:0120293 dynein axonemal particle	GO:0044183 protein folding chaperone;GO:0046872 metal ion binding;GO:0060090 molecular adaptor activity	--	K24030	--	IPR002893: Zinc finger, MYND-type;IPR017333: Uncharacterised conserved protein UCP037948, zinc finger MYND-type	Cytoplasm	--
F6U8C2	glutathione transferase OS=Equus caballus OX=9796 GN=MGST1 PE=1 SV=1	MGST1	0.411187	0.355322	0.576784	1.20955	7.74107	0.604649	7.11331	0.203445	0.424168	insig	GO:0034635 glutathione transport;GO:0071449 cellular response to lipid hydroperoxide	GO:0005739 mitochondrion;GO:0016021 integral component of membrane	GO:0004364 glutathione transferase activity;GO:0004602 glutathione peroxidase activity	--	K00799	ko00480: Glutathione metabolism;ko00980: Metabolism of xenobiotics by cytochrome P450;ko00982: Drug metabolism - cytochrome P450;ko00983: Drug metabolism - other enzymes;ko01100: Metabolic pathways;ko01524: Platinum drug resistance;ko05200: Pathways in cancer;ko05204: Chemical carcinogenesis - DNA adducts;ko05207: Chemical carcinogenesis - receptor activation;ko05208: Chemical carcinogenesis - re…	IPR001129: Membrane-associated, eicosanoid/glutathione metabolism (MAPEG) protein;IPR023352: Membrane associated eicosanoid/glutathione metabolism-like domain superfamily	Cytoplasm	--
F6U1P4	Nebulin OS=Equus caballus OX=9796 GN=NEB PE=1 SV=4	NEB	0.492261	1.1265	0.669295	0.449455	2.22203	0.912122	1.56622	0.606145	0.762841	insig	GO:0071691 cardiac muscle thin filament assembly	GO:0030018 Z disc	GO:0051015 actin filament binding	Z: Cytoskeleton	K18267	--	IPR000900: Nebulin repeat;IPR013998: Nebulin-like;IPR035629: Nebulin, SH3 domain;IPR001452: SH3 domain;IPR036028: SH3-like domain superfamily	Nucleus	--
F6U0M2	Glycerophosphodiester phosphodiesterase domain containing 1 OS=Equus caballus OX=9796 GN=GDPD1 PE=3 SV=1	GDPD1	1.64146	1.49891	1.92193	1.5844	1.22576	1.89569	0.929587	0.605223	0.762379	insig	GO:0006629 lipid metabolic process	GO:0016021 integral component of membrane	GO:0008081 phosphoric diester hydrolase activity	C: Energy production and conversion	K22387	ko00565: Ether lipid metabolism;ko01100: Metabolic pathways	IPR017946: PLC-like phosphodiesterase, TIM beta/alpha-barrel domain superfamily;IPR030395: Glycerophosphodiester phosphodiesterase domain	Extracell	--
F6TYC5	Actin epsilon 1 OS=Equus caballus OX=9796 GN=ACTE1 PE=3 SV=3	ACTE1	0.504404	0.276916	0.341983	0.374434	0	0	0	0	0	0	down	--	GO:0005869 dynactin complex	--	Z: Cytoskeleton	K12313	ko04270: Vascular smooth muscle contraction;ko04371: Apelin signaling pathway;ko04814: Motor proteins;ko04926: Relaxin signaling pathway	IPR004000: Actin family;IPR043129: ATPase, nucleotide binding domain	Cytoplasm	--
F6TXP6	RING-type E3 ubiquitin transferase OS=Equus caballus OX=9796 GN=RNF123 PE=4 SV=3	RNF123	1.55548	1.5167	0.805663	0.742967	0.816916	0.819151	0.613495	0.170843	0.380425	insig	--	GO:0005829 cytosol;GO:0031965 nuclear membrane	GO:0004842 ubiquitin-protein transferase activity;GO:0046872 metal ion binding	O: Posttranslational modification, protein turnover, chaperones	K12169	--	IPR001841: Zinc finger, RING-type;IPR013083: Zinc finger, RING/FYVE/PHD-type;IPR003877: SPRY domain;IPR043136: B30.2/SPRY domain superfamily;IPR001870: B30.2/SPRY domain;IPR035773: Ring finger protein 123, SPRY domain;IPR013320: Concanavalin A-like lectin/glucanase domain superfamily	Plasma membrane	--
F6TU23	Oxysterol-binding protein OS=Equus caballus OX=9796 GN=OSBP2 PE=3 SV=3	OSBP2	7.0552	6.07019	2.8654	3.22101	2.59641	3.239	0.566352	0.207278	0.428781	insig	GO:0006869 lipid transport;GO:0007286 spermatid development	GO:0097440 apical dendrite	GO:0015485 cholesterol binding	I: Lipid transport and metabolism	K20462	--	IPR018494: Oxysterol-binding protein, conserved site;IPR037239: Oxysterol-binding protein superfamily;IPR000648: Oxysterol-binding protein	Nucleus	--
F6TR80	Peroxisomal biosis factor 11 gamma OS=Equus caballus OX=9796 GN=PEX11G PE=4 SV=2	PEX11G	0.154028	0.266722	0.498286	0.191288	0.180348	0.281334	0.710494	0.551853	0.726572	insig	GO:0016559 peroxisome fission;GO:0044375 regulation of peroxisome size	GO:0005778 peroxisomal membrane;GO:0005779 integral component of peroxisomal membrane;GO:0032991 protein-containing complex	--	U: Intracellular trafficking, secretion, and vesicular transport	K13353	ko04146: Peroxisome	IPR026510: Peroxisomal membrane protein 11C, metazoa;IPR008733: Peroxisomal biogenesis factor 11	Extracell	--
F6TQQ2	Coiled-coil domain containing 27 OS=Equus caballus OX=9796 GN=CCDC27 PE=4 SV=2	CCDC27	8.73295	8.6	5.60457	12.7496	10.4221	12.4982	1.55509	0.0704866	0.221852	insig	--	--	--	--	--	--	--	Nucleus	--
F6TCI4	Proteasome subunit alpha type OS=Equus caballus OX=9796 GN=PSMA2 PE=1 SV=3	PSMA2	18.6877	22.0622	17.7957	11.9603	8.50074	14.265	0.593145	0.0541241	0.186865	insig	GO:0006511 ubiquitin-dependent protein catabolic process	GO:0005634 nucleus;GO:0005737 cytoplasm;GO:0019773 proteasome core complex, alpha-subunit complex	--	O: Posttranslational modification, protein turnover, chaperones	K02726	ko03050: Proteasome;ko05010: Alzheimer disease;ko05012: Parkinson disease;ko05014: Amyotrophic lateral sclerosis;ko05016: Huntington disease;ko05017: Spinocerebellar ataxia;ko05020: Prion disease;ko05022: Pathways of neurodegeneration - multiple diseases	IPR000426: Proteasome alpha-subunit, N-terminal domain;IPR029055: Nucleophile aminohydrolases, N-terminal;IPR001353: Proteasome, subunit alpha/beta;IPR023332: Proteasome alpha-type subunit	Cytoplasm	--
F6T4P3	Axonemal dynein light chain domain containing 1 OS=Equus caballus OX=9796 GN=AXDND1 PE=4 SV=4	AXDND1	1.56739	1.39525	0.828063	1.88885	1.64319	1.98735	1.45603	0.164979	0.373292	insig	--	--	--	--	--	--	IPR019347: Axonemal dynein light chain	Nucleus	--
F6T1P0	Prostaglandin reductase 2 OS=Equus caballus OX=9796 GN=PTGR2 PE=1 SV=2	PTGR2	49.2128	53.4347	29.8453	39.6705	28.2045	40.7068	0.81953	0.457471	0.654948	insig	GO:0006693 prostaglandin metabolic process	GO:0005737 cytoplasm	GO:0036132 13-prostaglandin reductase activity;GO:0047522 15-oxoprostaglandin 13-oxidase activity	R: General function prediction only	K13949	ko00590: Arachidonic acid metabolism	IPR041694: Oxidoreductase, N-terminal domain;IPR013149: Alcohol dehydrogenase-like, C-terminal;IPR037399: Prostaglandin reductase 2;IPR011032: GroES-like superfamily;IPR036291: NAD(P)-binding domain superfamily	Mitochondrion	--
F6T1A4	Large ribosomal subunit protein uL11 OS=Equus caballus OX=9796 GN=RPL12 PE=1 SV=4	RPL12	0.31313	0.666612	0.751401	0.131264	0.354534	0.214226	0.404371	0.0816615	0.244391	insig	GO:0006412 translation	GO:0015934 large ribosomal subunit;GO:0022625 cytosolic large ribosomal subunit	GO:0003735 structural constituent of ribosome;GO:0070180 large ribosomal subunit rRNA binding	J: Translation, ribosomal structure and biogenesis	K02870	ko03010: Ribosome;ko05171: Coronavirus disease - COVID-19	IPR000911: Ribosomal protein L11/L12;IPR036796: Ribosomal protein L11/L12, N-terminal domain superfamily;IPR036769: Ribosomal protein L11, C-terminal domain superfamily;IPR020785: Ribosomal protein L11, conserved site;IPR020784: Ribosomal protein L11, N-terminal;IPR020783: Ribosomal protein L11, C-terminal	Mitochondrion	--
F6SZK1	Serine protease 22 OS=Equus caballus OX=9796 GN=PRSS22 PE=4 SV=2	PRSS22	0.837467	0.554102	1.73667	3.68743	1.98852	4.17037	3.14756	0.0469803	0.16864	up	GO:0006508 proteolysis	GO:0005615 extracellular space	GO:0004252 serine-type endopeptidase activity;GO:0016504 peptidase activator activity	E: Amino acid transport and metabolism	K09626	--	IPR018114: Serine proteases, trypsin family, histidine active site;IPR001254: Serine proteases, trypsin domain;IPR043504: Peptidase S1, PA clan, chymotrypsin-like fold;IPR033116: Serine proteases, trypsin family, serine active site;IPR001314: Peptidase S1A, chymotrypsin family;IPR009003: Peptidase S1, PA clan	Extracell	CS pos: 32-33. LDA-AY. Pr: 0.7680
F6SVJ0	Sperm associated antigen 6 OS=Equus caballus OX=9796 GN=SPAG6 PE=4 SV=4	SPAG6	19.3368	20.0279	16.5928	34.2001	23.421	26.8669	1.50986	0.0479784	0.17129	up	GO:0003341 cilium movement;GO:0003351 epithelial cilium movement involved in extracellular fluid movement;GO:0007288 sperm axoneme assembly;GO:0046847 filopodium assembly;GO:1990138 neuron projection extension	GO:0001669 acrosomal vesicle;GO:0005576 extracellular region;GO:0005930 axoneme;GO:0015630 microtubule cytoskeleton;GO:0097228 sperm principal piece	GO:0008017 microtubule binding	U: Intracellular trafficking, secretion, and vesicular transport	K25532	--	IPR011989: Armadillo-like helical;IPR000225: Armadillo;IPR016024: Armadillo-type fold	Mitochondrion	--
F6SU26	TEN1 subunit of CST complex OS=Equus caballus OX=9796 GN=TEN1 PE=4 SV=4	TEN1	0.190741	0.248193	0.272493	0.36195	0.262913	0.290283	1.28635	0.150737	0.355451	insig	GO:0032211 negative regulation of telomere maintenance via telomerase	GO:0005654 nucleoplasm;GO:1990879 CST complex	GO:0003697 single-stranded DNA binding;GO:0010521 telomerase inhibitor activity;GO:0042162 telomeric DNA binding	--	K23313	--	IPR029146: CST complex subunit Ten1, animal and plant type;IPR012340: Nucleic acid-binding, OB-fold	Extracell	--
F6SS14	IF rod domain-containing protein OS=Equus caballus OX=9796 GN=KRT10B PE=3 SV=3	KRT10B	146.245	200.48	75.4997	174.763	84.549	129.985	0.922013	0.901426	0.950629	insig	GO:0002009 morphogenesis of an epithelium;GO:0008544 epidermis development;GO:0030855 epithelial cell differentiation	GO:0005856 cytoskeleton;GO:0045095 keratin filament	GO:0030280 structural constituent of skin epidermis	--	K07604	ko04915: Estrogen signaling pathway;ko05150: Staphylococcus aureus infection	IPR039008: Intermediate filament, rod domain;IPR018039: Intermediate filament protein, conserved site;IPR002957: Keratin, type I	Nucleus	--
F6SRZ6	Coatomer subunit alpha OS=Equus caballus OX=9796 GN=COPA PE=1 SV=4	COPA	1.32326	1.42946	1.38634	1.51805	1.92022	1.33506	1.15324	0.341219	0.556966	insig	GO:0006886 intracellular protein transport;GO:0006888 endoplasmic reticulum to Golgi vesicle-mediated transport	GO:0000139 Golgi membrane;GO:0030126 COPI vesicle coat	GO:0005198 structural molecule activity	U: Intracellular trafficking, secretion, and vesicular transport	K05236	--	IPR010714: Coatomer, alpha subunit, C-terminal;IPR020472: G-protein beta WD-40 repeat;IPR011048: Cytochrome cd1-nitrite reductase-like, haem d1 domain superfamily;IPR001680: WD40 repeat;IPR016391: Coatomer subunit alpha;IPR015943: WD40/YVTN repeat-like-containing domain superfamily;IPR006692: Coatomer, WD associated region;IPR036322: WD40-repeat-containing domain superfamily;IPR019775: WD40 repea…	Cytoplasm	--
F6SMV4	Dynein axonemal heavy chain 9 OS=Equus caballus OX=9796 GN=DNAH9 PE=3 SV=4	DNAH9	0.301329	0.701749	0.991215	0.706654	1.57112	0.972205	1.62964	0.276264	0.49635	insig	GO:0051649 establishment of localization in cell;GO:0090660 cerebrospinal fluid circulation;GO:0120197 mucociliary clearance	GO:0005576 extracellular region;GO:0005874 microtubule;GO:0036157 outer dynein arm;GO:0097729 9+2 motile cilium;GO:0120135 distal portion of axoneme	GO:0005524 ATP binding;GO:0008569 minus-end-directed microtubule motor activity;GO:0045505 dynein intermediate chain binding;GO:0051959 dynein light intermediate chain binding	Z: Cytoskeleton	K10408	ko04814: Motor proteins;ko05014: Amyotrophic lateral sclerosis;ko05016: Huntington disease;ko05022: Pathways of neurodegeneration - multiple diseases	IPR027417: P-loop containing nucleoside triphosphate hydrolase;IPR024743: Dynein heavy chain, coiled coil stalk;IPR043160: Dynein heavy chain, C-terminal domain, barrel region;IPR013602: Dynein heavy chain, linker;IPR042219: Dynein heavy chain AAA lid domain superfamily;IPR013594: Dynein heavy chain, tail;IPR041228: Dynein heavy chain, C-terminal domain;IPR004273: Dynein heavy chain region D6 P-l…	Cytoplasm	--
F6SL21	Lymphocyte expansion molecule OS=Equus caballus OX=9796 GN=CIMAP2 PE=4 SV=2	CIMAP2	4.99729	3.80585	2.48547	7.95844	5.91448	6.46954	1.80203	0.0755785	0.231871	insig	--	--	--	--	--	--	--	Cytoplasm	--
F6SJ41	Profilin OS=Equus caballus OX=9796 GN=PFN2 PE=1 SV=3	PFN2	1.03052	1.10509	0.145532	1.02397	1.1424	1.47287	1.59536	0.360849	0.574983	insig	GO:0030036 actin cytoskeleton organization;GO:0030833 regulation of actin filament polymerization	--	GO:0003779 actin binding	Z: Cytoskeleton	K05759	ko04015: Rap1 signaling pathway;ko04810: Regulation of actin cytoskeleton;ko05014: Amyotrophic lateral sclerosis;ko05132: Salmonella infection	IPR005455: Profilin;IPR005454: Profilin1/2/3, vertebrate;IPR027310: Profilin conserved site;IPR036140: Profilin superfamily	Extracell	--
F6SE00	Niban apoptosis regulator 2 OS=Equus caballus OX=9796 GN=NIBAN2 PE=3 SV=3	NIBAN2	0.317738	0.2908	0.246089	0.284876	0	0	0	0	0	0	down	--	--	--	--	--	--	IPR001849: Pleckstrin homology domain;IPR026088: Niban-like;IPR011993: PH-like domain superfamily	Cytoplasm	--
F6SB30	Spermatosis associated 48 OS=Equus caballus OX=9796 GN=SPMIP7 PE=4 SV=4	SPMIP7	9.55664	6.36022	3.50641	11.3002	7.80246	10.8329	1.54123	0.22179	0.442982	insig	--	--	--	--	--	--	IPR027867: Spermatogenesis-associated protein 48	Nucleus	--
F6S7Z8	HCLS1 associated protein X-1 OS=Equus caballus OX=9796 GN=HAX1 PE=4 SV=4	HAX1	0.350459	0.295603	0.145197	0.377905	0.389347	0.307054	1.35772	0.305709	0.523595	insig	GO:0043066 negative regulation of apoptotic process	GO:0005739 mitochondrion;GO:0016529 sarcoplasmic reticulum;GO:0031410 cytoplasmic vesicle;GO:0031965 nuclear membrane	--	--	K16220	--	--	Mitochondrion	--
F6S2D0	isopentenyl-diphosphate Delta-isomerase OS=Equus caballus OX=9796 GN=IDI1 PE=1 SV=3	IDI1	5.39671	4.46951	2.54141	4.86961	3.15591	3.42334	0.922727	0.857624	0.925916	insig	GO:0006695 cholesterol biosynthetic process;GO:0008299 isoprenoid biosynthetic process;GO:0050992 dimethylallyl diphosphate biosynthetic process	GO:0005777 peroxisome	GO:0004452 isopentenyl-diphosphate delta-isomerase activity;GO:0046872 metal ion binding	Q: Secondary metabolites biosynthesis, transport and catabolism	K01823	ko00900: Terpenoid backbone biosynthesis;ko01100: Metabolic pathways	IPR015797: NUDIX hydrolase-like domain superfamily;IPR000086: NUDIX hydrolase domain;IPR011876: Isopentenyl-diphosphate delta-isomerase, type 1	Mitochondrion	--
F6RYK7	Tripartite motif containing 42 OS=Equus caballus OX=9796 GN=TRIM42 PE=4 SV=2	TRIM42	8.47482	4.83122	3.59303	6.34836	6.13969	9.8024	1.31903	0.351487	0.565439	insig	--	GO:0110165 cellular anatomical entity	GO:0008270 zinc ion binding	--	K12018	--	IPR003961: Fibronectin type III;IPR017903: COS domain;IPR000315: B-box-type zinc finger;IPR036116: Fibronectin type III superfamily;IPR001841: Zinc finger, RING-type;IPR042765: TRIM42, RING-HC finger;IPR017907: Zinc finger, RING-type, conserved site;IPR013783: Immunoglobulin-like fold	Nucleus	--
F6RUV4	Testis expressed 37 OS=Equus caballus OX=9796 GN=SPMIP9 PE=4 SV=2	SPMIP9	4.21292	3.70795	1.15725	3.02604	0	0	0	0	0	0	down	--	GO:0005737 cytoplasm;GO:0005829 cytosol	--	--	--	--	IPR029361: Testis-expressed sequence 37 protein	Extracell	--
F6RT17	Alsin Rho guanine nucleotide exchange factor ALS2 OS=Equus caballus OX=9796 GN=ALS2 PE=4 SV=3	ALS2	2.39024	2.30827	0.948902	1.35129	1.31882	1.33621	0.709408	0.476621	0.670272	insig	GO:0001662 behavioral fear response;GO:0001881 receptor recycling;GO:0006979 response to oxidative stress;GO:0007032 endosome organization;GO:0007041 lysosomal transport;GO:0007528 neuromuscular junction development;GO:0007626 locomotory behavior;GO:0008104 protein localization;GO:0016197 endosomal transport;GO:0035249 synaptic transmission, glutamatergic;GO:0043087 regulation of GTPase activity;…	GO:0001726 ruffle;GO:0005634 nucleus;GO:0005737 cytoplasm;GO:0005769 early endosome;GO:0005813 centrosome;GO:0005829 cytosol;GO:0014069 postsynaptic density;GO:0030027 lamellipodium;GO:0030425 dendrite;GO:0032991 protein-containing complex;GO:0043197 dendritic spine;GO:0043231 intracellular membrane-bounded organelle	GO:0005085 guanyl-nucleotide exchange factor activity;GO:0005096 GTPase activator activity;GO:0031267 small GTPase binding;GO:0042803 protein homodimerization activity;GO:0043539 protein serine/threonine kinase activator activity	S: Function unknown	K04575	ko05014: Amyotrophic lateral sclerosis;ko05022: Pathways of neurodegeneration - multiple diseases	IPR003123: VPS9 domain;IPR000408: Regulator of chromosome condensation, RCC1;IPR035899: Dbl homology (DH) domain superfamily;IPR037191: VPS9 domain superfamily;IPR003409: MORN motif;IPR009091: Regulator of chromosome condensation 1/beta-lactamase-inhibitor protein II;IPR011993: PH-like domain superfamily	Nucleus	--
F6RMM1	SH3 domain binding glutamate rich protein like OS=Equus caballus OX=9796 GN=SH3BGRL PE=1 SV=4	SH3BGRL	0.360026	0.16713	1.16728	0.323478	2.15526	0.279729	1.62796	0.715114	0.839142	insig	--	--	GO:0017124 SH3 domain binding	S: Function unknown	K23740	--	IPR006993: SH3-binding, glutamic acid-rich protein;IPR036249: Thioredoxin-like superfamily	Mitochondrion	--
F6RIZ2	Insulin like growth factor binding protein 7 OS=Equus caballus OX=9796 GN=IGFBP7 PE=4 SV=1	IGFBP7	0.0778897	0.136887	0.181408	0.114201	0.136439	0.156995	1.0289	0.790194	0.8861	insig	GO:0001558 regulation of cell growth	GO:0005576 extracellular region	GO:0005520 insulin-like growth factor binding	--	K23580	--	IPR011390: Insulin-like growth factor binding protein-related protein (IGFBP-rP), MAC25;IPR009030: Growth factor receptor cysteine-rich domain superfamily;IPR000867: Insulin-like growth factor-binding protein, IGFBP;IPR036179: Immunoglobulin-like domain superfamily;IPR013098: Immunoglobulin I-set;IPR007110: Immunoglobulin-like domain;IPR003599: Immunoglobulin subtype;IPR002350: Kazal domain;IPR03…	Extracell	CS pos: 26-27. SSS-SS. Pr: 0.3616
F6RHM5	Nudix hydrolase 18 OS=Equus caballus OX=9796 GN=NUDT18 PE=3 SV=2	NUDT18	3.69806	2.91637	1.30956	1.02936	0.854546	1.26975	0.397988	0.101281	0.278446	insig	GO:0046057 dADP catabolic process;GO:0046067 dGDP catabolic process;GO:0046712 GDP catabolic process	--	GO:0000287 magnesium ion binding;GO:0044715 8-oxo-dGDP phosphatase activity;GO:0044716 8-oxo-GDP phosphatase activity;GO:0044717 8-hydroxy-dADP phosphatase activity	T: Signal transduction mechanisms	K17817	--	IPR020476: NUDIX hydrolase;IPR042970: NUDT18, NUDIX hydrolase domain;IPR000086: NUDIX hydrolase domain;IPR020084: NUDIX hydrolase, conserved site;IPR015797: NUDIX hydrolase-like domain superfamily	Nucleus	--
F6RHD5	Adenine phosphoribosyltransferase OS=Equus caballus OX=9796 GN=APRT PE=1 SV=3	APRT	8.39727	10.4324	7.70381	9.17144	9.03592	10.9496	1.09888	0.423759	0.629412	insig	GO:0006166 purine ribonucleoside salvage;GO:0006168 adenine salvage	GO:0005737 cytoplasm	GO:0003999 adenine phosphoribosyltransferase activity	F: Nucleotide transport and metabolism	K00759	ko00230: Purine metabolism;ko01100: Metabolic pathways;ko01232: Nucleotide metabolism	IPR005764: Adenine phosphoribosyl transferase;IPR000836: Phosphoribosyltransferase domain;IPR029057: Phosphoribosyltransferase-like	Cytoplasm	--
F6RD53	Rieske Fe-S domain containing OS=Equus caballus OX=9796 GN=RFESD PE=2 SV=2	RFESD	0.759907	0.390068	0.335904	0.878357	0.236008	0.382964	1.00771	0.878412	0.939198	insig	--	--	GO:0046872 metal ion binding;GO:0051537 2 iron, 2 sulfur cluster binding	--	--	--	IPR036922: Rieske [2Fe-2S] iron-sulphur domain superfamily;IPR017941: Rieske [2Fe-2S] iron-sulphur domain	Cytoplasm	--
F6RC31	N-sulfoglucosamine sulfohydrolase OS=Equus caballus OX=9796 GN=SGSH PE=3 SV=3	SGSH	0.6137	0.268266	1.43083	0.266289	0.364239	0.266199	0.387724	0.264312	0.486839	insig	GO:0006027 glycosaminoglycan catabolic process;GO:0030200 heparan sulfate proteoglycan catabolic process	GO:0005764 lysosome	GO:0005539 glycosaminoglycan binding;GO:0008449 N-acetylglucosamine-6-sulfatase activity;GO:0016250 N-sulfoglucosamine sulfohydrolase activity	R: General function prediction only	K01565	ko00531: Glycosaminoglycan degradation;ko01100: Metabolic pathways;ko04142: Lysosome	IPR024607: Sulfatase, conserved site;IPR032506: N-sulphoglucosamine sulphohydrolase, C-terminal;IPR000917: Sulfatase, N-terminal;IPR017850: Alkaline-phosphatase-like, core domain superfamily	Mitochondrion	CS pos: 20-21. CRA-HR. Pr: 0.7884
F6RA93	FUN14 domain containing 2 OS=Equus caballus OX=9796 GN=FUNDC2 PE=3 SV=2	FUNDC2	20.4979	31.1147	24.2036	46.8662	48.5106	46.0867	1.86588	0.0325886	0.127643	up	--	GO:0005741 mitochondrial outer membrane;GO:0016021 integral component of membrane	--	S: Function unknown	K24308	--	IPR007014: FUN14	Mitochondrion	--
F6R7J2	isocitrate dehydrogenase (NADP(+)) OS=Equus caballus OX=9796 GN=IDH1 PE=1 SV=3	IDH1	13.7176	11.9648	12.6703	7.60899	6.59322	10.3394	0.639893	0.0630014	0.207541	insig	GO:0006097 glyoxylate cycle;GO:0006099 tricarboxylic acid cycle;GO:0006102 isocitrate metabolic process;GO:0006739 NADP metabolic process	GO:0005739 mitochondrion;GO:0005777 peroxisome;GO:0005829 cytosol	GO:0000287 magnesium ion binding;GO:0004450 isocitrate dehydrogenase (NADP+) activity;GO:0051287 NAD binding	C: Energy production and conversion	K00031	ko00020: Citrate cycle (TCA cycle);ko00480: Glutathione metabolism;ko01100: Metabolic pathways;ko01200: Carbon metabolism;ko01210: 2-Oxocarboxylic acid metabolism;ko01230: Biosynthesis of amino acids;ko04146: Peroxisome;ko05230: Central carbon metabolism in cancer	IPR019818: Isocitrate/isopropylmalate dehydrogenase, conserved site;IPR004790: Isocitrate dehydrogenase NADP-dependent;IPR024084: Isopropylmalate dehydrogenase-like domain	Mitochondrion	--
F6R5Y2	Serpin family A member 5 OS=Equus caballus OX=9796 GN=SERPINA5 PE=3 SV=2	SERPINA5	0.950793	1.25739	2.33289	1.15607	0.999929	0.854279	0.662901	0.321455	0.539534	insig	--	GO:0005615 extracellular space	GO:0004867 serine-type endopeptidase inhibitor activity	V: Defense mechanisms	K03913	ko04610: Complement and coagulation cascades	IPR042185: Serpin superfamily, domain 2;IPR023796: Serpin domain;IPR023795: Serpin, conserved site;IPR036186: Serpin superfamily;IPR042178: Serpin superfamily, domain 1	Extracell	CS pos: 18-19. AAT-LH. Pr: 0.5318
F6QZY7	Leucine rich repeats and IQ motif containing 4 OS=Equus caballus OX=9796 GN=LRRIQ4 PE=4 SV=2	LRRIQ4	5.21503	4.44889	2.59002	5.86723	4.47914	5.56423	1.29841	0.295941	0.51445	insig	--	--	--	R: General function prediction only	--	--	IPR001611: Leucine-rich repeat;IPR000048: IQ motif, EF-hand binding site;IPR032675: Leucine-rich repeat domain superfamily;IPR003591: Leucine-rich repeat, typical subtype	Cytoplasm	--
F6QYL3	Phosphodiesterase OS=Equus caballus OX=9796 GN=PDE10A PE=3 SV=4	PDE10A	6.64811	4.64545	3.69668	5.22332	2.87913	6.39346	0.967023	0.856103	0.925	insig	GO:0007165 signal transduction;GO:0010754 negative regulation of cGMP-mediated signaling	--	GO:0004114 3',5'-cyclic-nucleotide phosphodiesterase activity;GO:0004118 cGMP-stimulated cyclic-nucleotide phosphodiesterase activity;GO:0030552 cAMP binding;GO:0046872 metal ion binding	T: Signal transduction mechanisms	K18438	ko00230: Purine metabolism;ko01100: Metabolic pathways;ko04024: cAMP signaling pathway;ko05032: Morphine addiction	IPR003607: HD/PDEase domain;IPR003018: GAF domain;IPR002073: 3'5'-cyclic nucleotide phosphodiesterase, catalytic domain;IPR029016: GAF-like domain superfamily;IPR023174: 3'5'-cyclic nucleotide phosphodiesterase, conserved site;IPR036971: 3'5'-cyclic nucleotide phosphodiesterase, catalytic domain superfamily;IPR023088: 3'5'-cyclic nucleotide phosphodiesterase	Cytoplasm	--
F6QXC5	E3 ubiquitin-protein ligase KCMF1 OS=Equus caballus OX=9796 GN=KCMF1 PE=3 SV=3	KCMF1	1.36007	1.19665	0.661228	0.716042	0.988782	1.10428	0.872947	0.705012	0.831689	insig	--	GO:0043231 intracellular membrane-bounded organelle	GO:0008270 zinc ion binding;GO:0061630 ubiquitin protein ligase activity	R: General function prediction only	K22376	--	IPR043145: Zinc finger, ZZ-type superfamily;IPR000433: Zinc finger, ZZ-type;IPR013087: Zinc finger C2H2-type;IPR008598: Drought induced 19 protein type, zinc-binding domain	Nucleus	--
F6QS41	Maestro heat like repeat family member 2A OS=Equus caballus OX=9796 GN=MROH2A PE=4 SV=3	MROH2A	0.180994	0.359713	0.272407	0.29649	0.480641	0.310189	1.33723	0.29756	0.516131	insig	--	GO:0005737 cytoplasm	--	S: Function unknown	K24817	--	IPR011989: Armadillo-like helical;IPR016024: Armadillo-type fold	Cytoplasm	--
F6QI34	HECT and RLD domain containing E3 ubiquitin protein ligase 4 OS=Equus caballus OX=9796 GN=HERC4 PE=4 SV=4	HERC4	4.39783	2.42859	2.59827	3.28277	2.93074	3.64087	1.04559	0.726497	0.845142	insig	--	--	GO:0004842 ubiquitin-protein transferase activity	O: Posttranslational modification, protein turnover, chaperones	K10615	ko04120: Ubiquitin mediated proteolysis	IPR009091: Regulator of chromosome condensation 1/beta-lactamase-inhibitor protein II;IPR000408: Regulator of chromosome condensation, RCC1;IPR000569: HECT domain;IPR035983: HECT, E3 ligase catalytic domain	Nucleus	--
F6QA35	Ubiquinol-cytochrome c reductase core protein 2 OS=Equus caballus OX=9796 GN=UQCRC2 PE=1 SV=2	UQCRC2	39.8098	35.924	22.3555	39.7739	26.6597	36.5872	1.05028	0.781447	0.880647	insig	GO:0006508 proteolysis	--	GO:0004222 metalloendopeptidase activity;GO:0046872 metal ion binding	C: Energy production and conversion	K00415	ko00190: Oxidative phosphorylation;ko01100: Metabolic pathways;ko04260: Cardiac muscle contraction;ko04714: Thermogenesis;ko04932: Non-alcoholic fatty liver disease;ko05010: Alzheimer disease;ko05012: Parkinson disease;ko05014: Amyotrophic lateral sclerosis;ko05016: Huntington disease;ko05020: Prion disease;ko05022: Pathways of neurodegeneration - multiple diseases;ko05208: Chemical carcinogenesi…	IPR007863: Peptidase M16, C-terminal;IPR001431: Peptidase M16, zinc-binding site;IPR011249: Metalloenzyme, LuxS/M16 peptidase-like;IPR011765: Peptidase M16, N-terminal	Mitochondrion	--
F6Q6T1	Chromosome 23 C9orf153 homolog OS=Equus caballus OX=9796 GN=C23H9orf153 PE=4 SV=4	C23H9orf153	1.16446	1.46647	0.952729	2.39277	2.3401	2.65399	2.06126	0.0198096	0.0870106	up	--	--	--	--	--	--	IPR040022: Uncharacterized protein C9orf153-like	Cytoplasm	--
F6Q5Z3	Phosphoinositide phospholipase C OS=Equus caballus OX=9796 GN=PLCD4 PE=4 SV=3	PLCD4	5.96015	6.20666	2.25638	3.22003	2.68636	3.53495	0.654595	0.419587	0.624835	insig	GO:0007340 acrosome reaction;GO:0016042 lipid catabolic process;GO:0035556 intracellular signal transduction;GO:0046488 phosphatidylinositol metabolic process	GO:0005634 nucleus;GO:0005783 endoplasmic reticulum	GO:0004435 phosphatidylinositol phospholipase C activity;GO:0005509 calcium ion binding	T: Signal transduction mechanisms	K05857	ko00562: Inositol phosphate metabolism;ko01100: Metabolic pathways;ko04020: Calcium signaling pathway;ko04070: Phosphatidylinositol signaling system;ko04919: Thyroid hormone signaling pathway;ko04933: AGE-RAGE signaling pathway in diabetic complications	IPR002048: EF-hand domain;IPR001849: Pleckstrin homology domain;IPR011992: EF-hand domain pair;IPR015359: Phosphoinositide-specific phospholipase C, EF-hand-like domain;IPR011993: PH-like domain superfamily;IPR000008: C2 domain;IPR017946: PLC-like phosphodiesterase, TIM beta/alpha-barrel domain superfamily;IPR000909: Phosphatidylinositol-specific phospholipase C, X domain;IPR035892: C2 domain sup…	Nucleus	--
F6Q188	Protein misato homolog 1 OS=Equus caballus OX=9796 GN=MSTO1 PE=3 SV=2	MSTO1	4.0028	5.4625	1.58707	3.68412	0	0	0	0	0	0	down	GO:0048311 mitochondrion distribution	GO:0005737 cytoplasm;GO:0005741 mitochondrial outer membrane;GO:0005829 cytosol	--	Z: Cytoskeleton	--	--	IPR029209: DML1/Misato, tubulin domain;IPR036525: Tubulin/FtsZ, GTPase domain superfamily;IPR019605: Misato Segment II tubulin-like domain	Mitochondrion	--
F6PVS5	LYR motif containing 1 OS=Equus caballus OX=9796 GN=LYRM1 PE=3 SV=2	LYRM1	0.501912	0.608147	0.134762	0.259325	0.190821	0.290744	0.595178	0.540891	0.718471	insig	--	--	--	--	--	--	IPR045294: LYRM1, LYR domain;IPR008011: Complex 1 LYR protein domain	Cytoplasm	--
F6PQA1	Selenoprotein O OS=Equus caballus OX=9796 GN=SELENOO PE=1 SV=4	SELENOO	0.561032	0.572132	0.467469	0.431991	0.50643	0.391488	0.830864	0.133144	0.331007	insig	--	GO:0005694 chromosome;GO:0005739 mitochondrion	GO:0005524 ATP binding;GO:0046872 metal ion binding;GO:0070733 protein adenylyltransferase activity	S: Function unknown	K08997	--	IPR003846: Protein adenylyltransferase SelO	Mitochondrion	--
F6PKE1	Transferrin OS=Equus caballus OX=9796 GN=INHCA PE=1 SV=4	INHCA	0.793259	1.14435	4.22252	2.05338	0	0	0	0	0	0	down	GO:0006826 iron ion transport;GO:0019731 antibacterial humoral response	GO:0005615 extracellular space;GO:0005769 early endosome;GO:0005886 plasma membrane;GO:0055037 recycling endosome	GO:0004857 enzyme inhibitor activity	--	K14736	ko04066: HIF-1 signaling pathway;ko04216: Ferroptosis;ko04350: TGF-beta signaling pathway;ko04978: Mineral absorption	IPR018195: Transferrin family, iron binding site;IPR001156: Transferrin-like domain;IPR016357: Transferrin	Mitochondrion	--
F6PJS5	IQ motif containing F5 OS=Equus caballus OX=9796 GN=IQCF5 PE=4 SV=4	IQCF5	10.7035	4.52386	2.43574	3.8966	3.78176	4.82854	0.708081	0.734507	0.849977	insig	--	--	GO:0005516 calmodulin binding	--	K24840	--	IPR000048: IQ motif, EF-hand binding site;IPR027417: P-loop containing nucleoside triphosphate hydrolase	Cytoplasm	--
A2Q127	Elongation factor 1-gamma OS=Equus caballus OX=9796 GN=EEF1G PE=2 SV=1	EEF1G	15.8245	26.1404	32.4789	6.73561	7.53836	8.90979	0.311426	0.0224603	0.0957769	down	GO:0006749 glutathione metabolic process	--	GO:0003746 translation elongation factor activity	O: Posttranslational modification, protein turnover, chaperones	K03233	ko05134: Legionellosis	IPR036433: Elongation factor EF1B gamma, C-terminal domain superfamily;IPR001662: Elongation factor 1B gamma, C-terminal;IPR036249: Thioredoxin-like superfamily;IPR004046: Glutathione S-transferase, C-terminal;IPR004045: Glutathione S-transferase, N-terminal;IPR040079: Glutathione transferase family;IPR036282: Glutathione S-transferase, C-terminal domain superfamily;IPR010987: Glutathione S-trans…	Nucleus	--
A2Q0Z1	Heat shock cognate 71 kDa protein OS=Equus caballus OX=9796 GN=HSPA8 PE=2 SV=1	HSPA8	115.526	72.66	100.22	60.3375	84.3001	64.4906	0.725118	0.146192	0.349418	insig	--	--	GO:0005524 ATP binding;GO:0140662 ATP-dependent protein folding chaperone	O: Posttranslational modification, protein turnover, chaperones	K03283	ko03040: Spliceosome;ko04010: MAPK signaling pathway;ko04141: Protein processing in endoplasmic reticulum;ko04144: Endocytosis;ko04213: Longevity regulating pathway - multiple species;ko04612: Antigen processing and presentation;ko04915: Estrogen signaling pathway;ko05020: Prion disease;ko05134: Legionellosis;ko05145: Toxoplasmosis;ko05162: Measles;ko05417: Lipid and atherosclerosis	IPR043129: ATPase, nucleotide binding domain;IPR013126: Heat shock protein 70 family;IPR029047: Heat shock protein 70kD, peptide-binding domain superfamily;IPR018181: Heat shock protein 70, conserved site;IPR029048: Heat shock protein 70kD, C-terminal domain superfamily	Cytoplasm	--
A2Q0Z0	Elongation factor 1-alpha 1 OS=Equus caballus OX=9796 GN=EEF1A1 PE=2 SV=1	EEF1A1	51.995	45.1591	62.1049	36.1823	33.1949	39.5917	0.684224	0.0359229	0.136578	insig	GO:0006412 translation;GO:0006414 translational elongation;GO:0071364 cellular response to epidermal growth factor stimulus;GO:1900022 regulation of D-erythro-sphingosine kinase activity	GO:0005634 nucleus;GO:0005730 nucleolus;GO:0005737 cytoplasm;GO:0005886 plasma membrane	GO:0003746 translation elongation factor activity;GO:0003924 GTPase activity;GO:0005525 GTP binding	J: Translation, ribosomal structure and biogenesis	K03231	ko03013: Nucleocytoplasmic transport;ko05134: Legionellosis;ko05140: Leishmaniasis	IPR000795: Translational (tr)-type GTP-binding domain;IPR004160: Translation elongation factor EFTu/EF1A, C-terminal;IPR009001: Translation elongation factor EF1A/initiation factor IF2gamma, C-terminal;IPR031157: Tr-type G domain, conserved site;IPR004161: Translation elongation factor EFTu-like, domain 2;IPR009000: Translation protein, beta-barrel domain superfamily;IPR004539: Translation elonga…	Cytoplasm	--
A2PYL6	Hexokinase-2 OS=Equus caballus OX=9796 GN=HK2 PE=2 SV=1	HK2	9.25374	3.40902	5.01051	10.1696	10.1686	21.3987	2.36159	0.0844161	0.249419	insig	GO:0001678 cellular glucose homeostasis;GO:0006096 glycolytic process	GO:0005741 mitochondrial outer membrane;GO:0005829 cytosol	GO:0004396 hexokinase activity;GO:0005524 ATP binding;GO:0005536 glucose binding	G: Carbohydrate transport and metabolism	K00844	ko00010: Glycolysis / Gluconeogenesis;ko00051: Fructose and mannose metabolism;ko00052: Galactose metabolism;ko00500: Starch and sucrose metabolism;ko00520: Amino sugar and nucleotide sugar metabolism;ko00524: Neomycin, kanamycin and gentamicin biosynthesis;ko01100: Metabolic pathways;ko01200: Carbon metabolism;ko01250: Biosynthesis of nucleotide sugars;ko04066: HIF-1 signaling pathway;ko04910: I…	IPR043129: ATPase, nucleotide binding domain;IPR022673: Hexokinase, C-terminal;IPR001312: Hexokinase;IPR022672: Hexokinase, N-terminal;IPR019807: Hexokinase, binding site	Cytoplasm	--
A0A9L0TVE2	Phosphatidate cytidylyltransferase, mitochondrial OS=Equus caballus OX=9796 GN=TAMM41 PE=3 SV=1	TAMM41	1.1586	1.23697	0.573205	1.18935	1.20498	1.53641	1.32403	0.312915	0.530582	insig	GO:0016024 CDP-diacylglycerol biosynthetic process;GO:0032049 cardiolipin biosynthetic process	GO:0005739 mitochondrion;GO:0005743 mitochondrial inner membrane	GO:0004605 phosphatidate cytidylyltransferase activity	S: Function unknown	K17807	--	IPR015222: Phosphatidate cytidylyltransferase, mitochondrial	Cytoplasm	--
A0A9L0TUW0	Double-strand break repair protein OS=Equus caballus OX=9796 GN=MRE11 PE=3 SV=1	MRE11	0.247573	0.250473	0.57008	0.196126	0.218078	0.263297	0.634288	0.299667	0.518374	insig	GO:0000723 telomere maintenance;GO:0000724 double-strand break repair via homologous recombination;GO:0006303 double-strand break repair via nonhomologous end joining;GO:0007062 sister chromatid cohesion;GO:0007095 mitotic G2 DNA damage checkpoint signaling;GO:0007129 homologous chromosome pairing at meiosis;GO:0008283 cell population proliferation;GO:0031573 mitotic intra-S DNA damage checkpoint…	GO:0000781 chromosome, telomeric region;GO:0005657 replication fork;GO:0005737 cytoplasm;GO:0016605 PML body;GO:0030870 Mre11 complex;GO:0035861 site of double-strand break;GO:0070533 BRCA1-C complex	GO:0000014 single-stranded DNA endodeoxyribonuclease activity;GO:0003677 DNA binding;GO:0003678 DNA helicase activity;GO:0008022 protein C-terminus binding;GO:0008296 3'-5'-exodeoxyribonuclease activity;GO:0008409 5'-3' exonuclease activity;GO:0030145 manganese ion binding;GO:0042802 identical protein binding	L: Replication, recombination and repair	K10865	ko03440: Homologous recombination;ko03450: Non-homologous end-joining;ko04218: Cellular senescence	IPR007281: Mre11, DNA-binding;IPR029052: Metallo-dependent phosphatase-like;IPR003701: DNA double-strand break repair protein Mre11;IPR041796: Mre11 nuclease, N-terminal metallophosphatase domain;IPR004843: Calcineurin-like phosphoesterase domain, ApaH type;IPR038487: Mre11, capping domain	Cytoskeleton	--
A0A9L0TTI9	Phospholipase B-like OS=Equus caballus OX=9796 GN=PLBD1 PE=3 SV=1	PLBD1	51.1884	38.6726	19.3265	30.3928	27.0393	31.8634	0.817818	0.706771	0.832764	insig	GO:0016042 lipid catabolic process	--	GO:0004620 phospholipase activity	T: Signal transduction mechanisms	--	--	IPR043042: Phospholipase B-like, domain 3;IPR043041: Phospholipase B-like, domain 2;IPR043040: Phospholipase B-like, domain 1;IPR007000: Phospholipase B-like	Cytoplasm	--
A0A9L0TTC2	Actinin alpha 2 OS=Equus caballus OX=9796 GN=ACTN2 PE=1 SV=1	ACTN2	0.253397	0.873952	0.233853	0.180285	2.02867	0.736586	2.16392	0.547215	0.723229	insig	--	--	GO:0003779 actin binding;GO:0005509 calcium ion binding	Z: Cytoskeleton	K21073	ko05412: Arrhythmogenic right ventricular cardiomyopathy	IPR001715: Calponin homology domain;IPR011992: EF-hand domain pair;IPR036872: CH domain superfamily;IPR002048: EF-hand domain;IPR018159: Spectrin/alpha-actinin;IPR014837: EF-hand, Ca insensitive;IPR002017: Spectrin repeat;IPR001589: Actinin-type actin-binding domain, conserved site	Cytoplasm	--
A0A9L0TSW6	Tubulin alpha chain OS=Equus caballus OX=9796 GN=TUBA8 PE=1 SV=1	TUBA8	2.55925	2.75056	1.70253	1.55344	1.86836	2.10724	0.788472	0.280727	0.500574	insig	GO:0000226 microtubule cytoskeleton organization;GO:0000278 mitotic cell cycle;GO:0007017 microtubule-based process	GO:0005737 cytoplasm;GO:0005874 microtubule	GO:0005200 structural constituent of cytoskeleton;GO:0005525 GTP binding	Z: Cytoskeleton	K07374	ko04145: Phagosome;ko04210: Apoptosis;ko04530: Tight junction;ko04540: Gap junction;ko04814: Motor proteins;ko05010: Alzheimer disease;ko05012: Parkinson disease;ko05014: Amyotrophic lateral sclerosis;ko05016: Huntington disease;ko05020: Prion disease;ko05022: Pathways of neurodegeneration - multiple diseases;ko05132: Salmonella infection	IPR002452: Alpha tubulin;IPR000217: Tubulin;IPR003008: Tubulin/FtsZ, GTPase domain;IPR036525: Tubulin/FtsZ, GTPase domain superfamily;IPR018316: Tubulin/FtsZ, 2-layer sandwich domain;IPR017975: Tubulin, conserved site;IPR037103: Tubulin/FtsZ-like, C-terminal domain;IPR008280: Tubulin/FtsZ, C-terminal	Cytoskeleton	--
A0A9L0TSQ1	Leucine rich repeat containing 74A OS=Equus caballus OX=9796 GN=LRRC74A PE=4 SV=1	LRRC74A	5.82173	5.72294	4.1853	8.40235	5.26854	8.15188	1.38734	0.169571	0.379215	insig	--	--	--	S: Function unknown	--	--	IPR032675: Leucine-rich repeat domain superfamily;IPR001611: Leucine-rich repeat	Cytoplasm	--
A0A9L0TSG1	Dynein axonemal assembly factor 5 OS=Equus caballus OX=9796 GN=DNAAF5 PE=4 SV=1	DNAAF5	0.104677	0.0683037	0.0604756	0.0778187	0	0	0	0	0	0	down	GO:0003341 cilium movement;GO:0036158 outer dynein arm assembly;GO:0036159 inner dynein arm assembly	GO:0005737 cytoplasm	GO:0045505 dynein intermediate chain binding	--	K19759	--	IPR016024: Armadillo-type fold;IPR011989: Armadillo-like helical;IPR021133: HEAT, type 2	Extracell	--
A0A9L0TR71	POC1 centriolar protein B OS=Equus caballus OX=9796 GN=POC1B PE=3 SV=1	POC1B	4.7501	3.75872	2.25764	3.16679	2.29409	2.01105	0.694	0.272635	0.493046	insig	GO:0006486 protein glycosylation	GO:0000139 Golgi membrane;GO:0005634 nucleus;GO:0016021 integral component of membrane	GO:0016757 glycosyltransferase activity;GO:0030246 carbohydrate binding	O: Posttranslational modification, protein turnover, chaperones	K00710	ko00512: Mucin type O-glycan biosynthesis;ko00514: Other types of O-glycan biosynthesis;ko01100: Metabolic pathways	IPR001680: WD40 repeat;IPR019775: WD40 repeat, conserved site;IPR036322: WD40-repeat-containing domain superfamily;IPR001173: Glycosyltransferase 2-like;IPR029044: Nucleotide-diphospho-sugar transferases;IPR015943: WD40/YVTN repeat-like-containing domain superfamily;IPR045885: N-acetylgalactosaminyltransferase;IPR020472: G-protein beta WD-40 repeat	Extracell	--
A0A9L0TQ66	palmitoyl-protein hydrolase OS=Equus caballus OX=9796 GN=LYPLA1 PE=1 SV=1	LYPLA1	12.9692	14.7186	9.3736	12.9561	11.6393	11.7159	0.979762	0.978175	0.991152	insig	--	--	GO:0016787 hydrolase activity	I: Lipid transport and metabolism	K06128	ko00564: Glycerophospholipid metabolism;ko05231: Choline metabolism in cancer	IPR003140: Phospholipase/carboxylesterase/thioesterase;IPR029058: Alpha/Beta hydrolase fold	Cytoplasm	--
A0A9L0TMH0	RING-type E3 ubiquitin transferase OS=Equus caballus OX=9796 GN=MAEA PE=4 SV=1	MAEA	0.45389	0.565506	0.275148	0.350987	0.316989	0.341488	0.779783	0.435046	0.638532	insig	GO:0043161 proteasome-mediated ubiquitin-dependent protein catabolic process;GO:0043249 erythrocyte maturation	GO:0005654 nucleoplasm;GO:0005737 cytoplasm;GO:0016363 nuclear matrix	GO:0003779 actin binding;GO:0046872 metal ion binding;GO:0061630 ubiquitin protein ligase activity	S: Function unknown	K18624	--	IPR006594: LIS1 homology motif;IPR006595: CTLH, C-terminal LisH motif;IPR024964: CTLH/CRA C-terminal to LisH motif domain;IPR013144: CRA domain;IPR044063: Gid-type RING finger domain	Cytoplasm_Nucleus	--
A0A9L0TM71	Eukaryotic translation initiation factor 3 subunit A OS=Equus caballus OX=9796 GN=EIF3A PE=1 SV=1	EIF3A	7.55708	9.1119	5.3307	2.79098	2.42073	3.02033	0.374189	0.0149251	0.0690876	down	GO:0001732 formation of cytoplasmic translation initiation complex;GO:0002188 translation reinitiation;GO:0075522 IRES-dependent viral translational initiation;GO:0075525 viral translational termination-reinitiation	GO:0005654 nucleoplasm;GO:0005730 nucleolus;GO:0005829 cytosol;GO:0014069 postsynaptic density;GO:0016282 eukaryotic 43S preinitiation complex;GO:0033290 eukaryotic 48S preinitiation complex;GO:0043614 multi-eIF complex;GO:0071540 eukaryotic translation initiation factor 3 complex, eIF3e;GO:0071541 eukaryotic translation initiation factor 3 complex, eIF3m	GO:0003729 mRNA binding;GO:0003743 translation initiation factor activity	J: Translation, ribosomal structure and biogenesis	K03254	--	IPR027512: Eukaryotic translation initiation factor 3 subunit A;IPR000717: Proteasome component (PCI) domain	Nucleus	--
A0A9L0TKK4	Exocyst complex component OS=Equus caballus OX=9796 GN=EXOC6 PE=3 SV=1	EXOC6	0.144268	0.357566	0.405572	0.353613	0.524832	0.31105	1.31087	0.420992	0.626385	insig	GO:0006886 intracellular protein transport;GO:0090522 vesicle tethering involved in exocytosis	GO:0000145 exocyst	--	U: Intracellular trafficking, secretion, and vesicular transport	K19985	--	IPR007225: Exocyst complex component EXOC6/Sec15;IPR042044: EXOC6/PINT-1/Sec15/Tip20, C-terminal, domain 2;IPR046361: Exocyst complex subunit Sec15, C-terminal;IPR042045: Exocyst complex component EXOC6/Sec15, C-terminal, domain 1	Cytoplasm_Nucleus	--
A0A9L0TJZ1	Cullin 1 OS=Equus caballus OX=9796 GN=CUL1 PE=3 SV=1	CUL1	2.06479	1.5511	1.41866	0.940404	0.764723	1.10645	0.558456	0.0204143	0.0890972	down	GO:0006511 ubiquitin-dependent protein catabolic process	GO:0031461 cullin-RING ubiquitin ligase complex	GO:0031625 ubiquitin protein ligase binding	D: Cell cycle control, cell division, chromosome partitioning	K03347	ko04110: Cell cycle;ko04114: Oocyte meiosis;ko04120: Ubiquitin mediated proteolysis;ko04141: Protein processing in endoplasmic reticulum;ko04310: Wnt signaling pathway;ko04340: Hedgehog signaling pathway;ko04350: TGF-beta signaling pathway;ko04710: Circadian rhythm;ko05170: Human immunodeficiency virus 1 infection;ko05200: Pathways in cancer	IPR036388: Winged helix-like DNA-binding domain superfamily;IPR019559: Cullin protein, neddylation domain;IPR016158: Cullin homology domain;IPR016159: Cullin repeat-like-containing domain superfamily;IPR001373: Cullin, N-terminal;IPR016157: Cullin, conserved site;IPR036317: Cullin homology domain superfamily;IPR036390: Winged helix DNA-binding domain superfamily	Nucleus	--
A0A9L0TJY5	Fibroblast growth factor OS=Equus caballus OX=9796 GN=FGF11 PE=3 SV=1	FGF11	3.99362	2.44031	0.871133	4.09164	2.55203	4.06738	1.46625	0.356001	0.57006	insig	GO:1905150 regulation of voltage-gated sodium channel activity	GO:0005576 extracellular region;GO:0005634 nucleus;GO:0005737 cytoplasm	GO:0008083 growth factor activity;GO:0017080 sodium channel regulator activity	T: Signal transduction mechanisms	K22413	--	IPR002209: Fibroblast growth factor family;IPR008996: Cytokine IL1/FGF	Mitochondrion	--
A0A9L0TIK0	EPS8 like 2 OS=Equus caballus OX=9796 GN=EPS8L2 PE=1 SV=1	EPS8L2	0.614094	0.372362	0.612607	0.285482	0.242311	0.285572	0.508651	0.047834	0.170989	down	--	GO:0005737 cytoplasm	--	T: Signal transduction mechanisms	K17277	--	IPR006020: PTB/PI domain;IPR001452: SH3 domain;IPR035462: Eps8, SH3 domain;IPR036028: SH3-like domain superfamily;IPR033928: Epidermal growth factor receptor kinase substrate, phosphotyrosine-binding domain;IPR011993: PH-like domain superfamily;IPR041418: SAM domain;IPR013625: Tensin/EPS8 phosphotyrosine-binding domain;IPR013761: Sterile alpha motif/pointed domain superfamily;IPR039801: Epidermal…	Cytoplasm	--
A0A9L0THE5	Trafficking protein particle complex subunit 12 OS=Equus caballus OX=9796 GN=TRAPPC12 PE=4 SV=1	TRAPPC12	1.24042	1.56355	0.975957	0.730078	0.755988	0.796717	0.603923	0.0655108	0.213321	insig	--	--	--	S: Function unknown	K20309	--	IPR019734: Tetratricopeptide repeat;IPR011990: Tetratricopeptide-like helical domain superfamily	Mitochondrion	--
A0A9L0TH84	Copine 1 OS=Equus caballus OX=9796 GN=CPNE1 PE=1 SV=1	CPNE1	2.02367	1.45304	2.04064	1.89651	8.63735	1.81447	2.23809	0.408505	0.614644	insig	GO:0043122 regulation of I-kappaB kinase/NF-kappaB signaling;GO:0071277 cellular response to calcium ion;GO:1903265 positive regulation of tumor necrosis factor-mediated signaling pathway	GO:0005886 plasma membrane	GO:0005544 calcium-dependent phospholipid binding	T: Signal transduction mechanisms	K24524	--	IPR010734: Copine, C-terminal;IPR035892: C2 domain superfamily;IPR045052: Copine;IPR036465: von Willebrand factor A-like domain superfamily;IPR000008: C2 domain;IPR037768: Copine, C2B domain	Cytoplasm	--
A0A9L0TGH7	Chromosome 2 C8orf74 homolog OS=Equus caballus OX=9796 GN=C2H8orf74 PE=4 SV=1	C2H8orf74	1.75951	1.6578	0.553813	1.32371	0	0	0	0	0	0	down	--	--	--	--	--	--	IPR032727: Flagellar C1a complex subunit C1a-32	Cytoplasm	--
A0A9L0TFR8	Serine/threonine kinase like domain containing 1 OS=Equus caballus OX=9796 GN=STKLD1 PE=4 SV=1	STKLD1	3.76996	3.33493	2.55818	4.16712	3.27706	4.8003	1.26714	0.211509	0.432762	insig	GO:0006468 protein phosphorylation	--	GO:0004672 protein kinase activity;GO:0005524 ATP binding	R: General function prediction only	K17546	--	IPR016024: Armadillo-type fold;IPR011009: Protein kinase-like domain superfamily;IPR000719: Protein kinase domain;IPR011989: Armadillo-like helical	Plasma membrane	--
A0A9L0TFK5	Nipsnap homolog 1 OS=Equus caballus OX=9796 GN=NIPSNAP1 PE=1 SV=1	NIPSNAP1	5.14818	4.79574	2.67927	7.84417	5.78505	6.52948	1.59696	0.122492	0.313598	insig	--	--	--	S: Function unknown	--	--	IPR011008: Dimeric alpha-beta barrel;IPR012577: NIPSNAP	Cytoplasm	--
A0A9L0TF57	116 kDa U5 small nuclear ribonucleoprotein component OS=Equus caballus OX=9796 GN=EFTUD2 PE=4 SV=1	EFTUD2	0.390816	0.324439	0.365996	0.316431	0.381051	0.428434	1.04131	0.750987	0.860377	insig	GO:0006397 mRNA processing;GO:0008380 RNA splicing	GO:0005681 spliceosomal complex	GO:0003924 GTPase activity;GO:0005525 GTP binding	J: Translation, ribosomal structure and biogenesis	K12852	ko03040: Spliceosome	IPR000795: Translational (tr)-type GTP-binding domain;IPR027417: P-loop containing nucleoside triphosphate hydrolase;IPR020568: Ribosomal protein S5 domain 2-type fold;IPR035647: EF-G domain III/V-like;IPR005225: Small GTP-binding protein domain;IPR035655: 116kDa U5 small nuclear ribonucleoprotein component, C-terminal;IPR014721: Ribosomal protein S5 domain 2-type fold, subgroup;IPR031950: 116kDa…	Cytoplasm	--
A0A9L0TEX3	Phosphatidylinositol-4-phosphate 5-kinase type 1 alpha OS=Equus caballus OX=9796 GN=PIP5K1A PE=4 SV=1	PIP5K1A	4.08212	5.12908	1.93685	4.47621	3.74098	3.60473	1.06045	0.699529	0.829612	insig	GO:0016310 phosphorylation	--	GO:0005524 ATP binding;GO:0016307 phosphatidylinositol phosphate kinase activity	T: Signal transduction mechanisms	K00889	ko00562: Inositol phosphate metabolism;ko01100: Metabolic pathways;ko04070: Phosphatidylinositol signaling system;ko04072: Phospholipase D signaling pathway;ko04144: Endocytosis;ko04510: Focal adhesion;ko04666: Fc gamma R-mediated phagocytosis;ko04810: Regulation of actin cytoskeleton;ko05135: Yersinia infection;ko05231: Choline metabolism in cancer	IPR023610: Phosphatidylinositol-4-phosphate 5-kinase;IPR027484: Phosphatidylinositol-4-phosphate 5-kinase, N-terminal;IPR002498: Phosphatidylinositol-4-phosphate 5-kinase, core	Nucleus	--
A0A9L0TEC1	HYDIN axonemal central pair apparatus protein OS=Equus caballus OX=9796 GN=HYDIN PE=4 SV=1	HYDIN	6.33116	5.68493	3.29537	7.17544	5.51245	7.47031	1.31654	0.271036	0.491714	insig	--	GO:0005737 cytoplasm	--	--	K17570	--	IPR013783: Immunoglobulin-like fold;IPR031549: Abnormal spindle-like microcephaly-associated protein, ASH domain;IPR033768: Hydin adenylate kinase-like domain;IPR027417: P-loop containing nucleoside triphosphate hydrolase	Plasma membrane	--
A0A9L0TDE5	Equatorin OS=Equus caballus OX=9796 GN=EQTN PE=4 SV=1	EQTN	99.423	69.1517	67.8007	28.7097	25.7201	43.3796	0.413788	0.0130687	0.0617415	down	GO:0006897 endocytosis;GO:0007342 fusion of sperm to egg plasma membrane involved in single fertilization;GO:0060478 acrosomal vesicle exocytosis	GO:0005886 plasma membrane;GO:0016021 integral component of membrane	--	--	K19920	--	IPR029282: Equatorin	Extracell	CS pos: 14-15. VFS-SQ. Pr: 0.6375
A0A9L0TDD3	Desmoplakin OS=Equus caballus OX=9796 GN=DSP PE=4 SV=1	DSP	1.85732	2.64809	1.54711	1.44066	1.28187	1.48454	0.695094	0.155828	0.361212	insig	GO:0002934 desmosome organization;GO:0003223 ventricular compact myocardium morphogenesis;GO:0018149 peptide cross-linking;GO:0030216 keratinocyte differentiation;GO:0034332 adherens junction organization;GO:0042060 wound healing;GO:0043588 skin development;GO:0045104 intermediate filament cytoskeleton organization;GO:0045109 intermediate filament organization;GO:0086073 bundle of His cell-Purkin…	GO:0001533 cornified envelope;GO:0005737 cytoplasm;GO:0005882 intermediate filament;GO:0005886 plasma membrane;GO:0014704 intercalated disc;GO:0016020 membrane;GO:0016323 basolateral plasma membrane;GO:0030057 desmosome	GO:0005080 protein kinase C binding;GO:0005198 structural molecule activity;GO:0050839 cell adhesion molecule binding;GO:0097110 scaffold protein binding	Z: Cytoskeleton	K10381	ko05412: Arrhythmogenic right ventricular cardiomyopathy	IPR035915: Plakin repeat superfamily;IPR001452: SH3 domain;IPR001101: Plectin repeat;IPR041615: Desmoplakin, SH3 domain;IPR018159: Spectrin/alpha-actinin;IPR043197: Plakin;IPR041573: Desmoplakin, spectrin-like domain	Nucleus	--
A0A9L0TCV8	Derlin OS=Equus caballus OX=9796 GN=DERL1 PE=3 SV=1	DERL1	0.716211	0.492372	0.483652	0.39225	0.531045	0.419111	0.793275	0.236454	0.459335	insig	GO:0006950 response to stress	GO:0005789 endoplasmic reticulum membrane;GO:0016021 integral component of membrane	--	S: Function unknown	K11519	ko04141: Protein processing in endoplasmic reticulum;ko05014: Amyotrophic lateral sclerosis;ko05022: Pathways of neurodegeneration - multiple diseases	IPR007599: Derlin;IPR035952: Rhomboid-like superfamily	Plasma membrane	--
A0A9L0TC47	TP53RK binding protein OS=Equus caballus OX=9796 GN=TPRKB PE=3 SV=1	TPRKB	0.402738	0.386703	0.630012	0.811778	0.267463	0.358156	1.01264	0.847062	0.919103	insig	--	GO:0005634 nucleus	--	S: Function unknown	K15901	--	IPR036504: CGI121/TPRKB superfamily;IPR013926: CGI121/TPRKB	Cytoplasm	--
A0A9L0TC07	Coiled-coil domain containing 188 OS=Equus caballus OX=9796 GN=CCDC188 PE=4 SV=1	CCDC188	0.674105	0.549741	0.307755	0.23459	0.331041	0.290032	0.558672	0.134299	0.332718	insig	--	GO:0016020 membrane	--	--	--	--	IPR026617: Transmembrane and coiled-coil domain-containing protein 2/5	Peroxisome	--
A0A9L0TBT4	ATP synthase mitochondrial F1 complex assembly factor 1 OS=Equus caballus OX=9796 GN=ATPAF1 PE=3 SV=1	ATPAF1	0.460256	0.367963	0.35856	0.458507	0.590109	0.653809	1.43449	0.0584633	0.197289	insig	GO:0033615 mitochondrial proton-transporting ATP synthase complex assembly	GO:0005739 mitochondrion	--	O: Posttranslational modification, protein turnover, chaperones	K07555	--	IPR010591: ATP11	Plasma membrane	--
A0A9L0TB96	protein disulfide-isomerase OS=Equus caballus OX=9796 GN=TXNDC5 PE=1 SV=1	TXNDC5	0.178665	0.347373	1.07324	0.387082	0.475265	0.447013	0.818719	0.90584	0.952248	insig	GO:0006457 protein folding	GO:0005783 endoplasmic reticulum;GO:0005788 endoplasmic reticulum lumen	GO:0003756 protein disulfide isomerase activity;GO:0015035 protein-disulfide reductase activity	O: Posttranslational modification, protein turnover, chaperones	K13984	ko04141: Protein processing in endoplasmic reticulum	IPR036249: Thioredoxin-like superfamily;IPR013766: Thioredoxin domain;IPR017937: Thioredoxin, conserved site;IPR005788: Disulphide isomerase	Extracell	--
A0A9L0TAQ9	Propionyl-CoA carboxylase alpha chain, mitochondrial OS=Equus caballus OX=9796 GN=PCCA PE=1 SV=1	PCCA	5.02188	4.06618	3.263	10.9759	8.49796	11.833	2.53475	0.00487128	0.0254834	up	GO:0016042 lipid catabolic process	GO:0005759 mitochondrial matrix	GO:0005524 ATP binding;GO:0016874 ligase activity;GO:0046872 metal ion binding	I: Lipid transport and metabolism;E: Amino acid transport and metabolism	K01965	ko00280: Valine, leucine and isoleucine degradation;ko00630: Glyoxylate and dicarboxylate metabolism;ko00640: Propanoate metabolism;ko01100: Metabolic pathways;ko01200: Carbon metabolism	IPR005482: Biotin carboxylase, C-terminal;IPR011054: Rudiment single hybrid motif;IPR005481: Biotin carboxylase-like, N-terminal domain;IPR000089: Biotin/lipoyl attachment;IPR011764: Biotin carboxylation domain;IPR005479: Carbamoyl-phosphate synthetase large subunit-like, ATP-binding domain;IPR011761: ATP-grasp fold;IPR011053: Single hybrid motif;IPR041265: Propionyl-coenzyme A carboxylase, BT do…	Mitochondrion	--
A0A9L0T9K2	Aminopeptidase OS=Equus caballus OX=9796 GN=ANPEP PE=3 SV=1	ANPEP	43.9054	10.5102	16.3526	18.4592	10.5508	6.5136	0.501972	0.322125	0.539676	insig	GO:0006508 proteolysis;GO:0007165 signal transduction;GO:0008217 regulation of blood pressure;GO:0043171 peptide catabolic process	GO:0005737 cytoplasm;GO:0005886 plasma membrane;GO:0016021 integral component of membrane	GO:0008270 zinc ion binding;GO:0042277 peptide binding;GO:0070006 metalloaminopeptidase activity	E: Amino acid transport and metabolism;O: Posttranslational modification, protein turnover, chaperones	K11140	ko00480: Glutathione metabolism;ko01100: Metabolic pathways;ko04614: Renin-angiotensin system;ko04640: Hematopoietic cell lineage	IPR045357: Aminopeptidase N-like , N-terminal domain;IPR027268: Peptidase M4/M1, CTD superfamily;IPR001930: Peptidase M1, alanine aminopeptidase/leukotriene A4 hydrolase;IPR042097: Aminopeptidase N-like , N-terminal domain superfamliy;IPR014782: Peptidase M1, membrane alanine aminopeptidase;IPR024571: ERAP1-like C-terminal domain;IPR034016: Aminopeptidase N-type	Endoplasmic reticulum	--
A0A9L0T9E2	AarF domain containing kinase 5 OS=Equus caballus OX=9796 GN=ADCK5 PE=3 SV=1	ADCK5	1.09571	1.06797	0.895756	1.44285	1.43539	1.51621	1.43636	0.0222574	0.0950884	insig	--	--	--	R: General function prediction only	K08869	--	IPR004147: ABC1 atypical kinase-like domain;IPR045307: ADCK1-like domain;IPR011009: Protein kinase-like domain superfamily	Mitochondrion	--
A0A9L0T8U8	Primary cilia formation OS=Equus caballus OX=9796 GN=CIMAP3 PE=4 SV=1	CIMAP3	3.71312	3.0873	1.89403	3.52265	3.35738	4.12539	1.2658	0.309963	0.527789	insig	GO:0031344 regulation of cell projection organization;GO:0033674 positive regulation of kinase activity;GO:0044782 cilium organization;GO:0060971 embryonic heart tube left/right pattern formation	GO:0005634 nucleus;GO:0005802 trans-Golgi network;GO:0036064 ciliary basal body	GO:0008092 cytoskeletal protein binding;GO:0019894 kinesin binding;GO:0019901 protein kinase binding;GO:0031267 small GTPase binding;GO:0043015 gamma-tubulin binding;GO:0048487 beta-tubulin binding	--	K25393	--	IPR010736: Sperm-tail PG-rich repeat	Nucleus	--
A0A9L0T7F6	Glutathione synthetase OS=Equus caballus OX=9796 GN=GSS PE=1 SV=1	GSS	11.8564	9.91924	10.1138	5.26956	4.95649	6.23836	0.516297	0.00200931	0.01085	down	GO:0046686 response to cadmium ion	GO:0005829 cytosol	GO:0000287 magnesium ion binding;GO:0004363 glutathione synthase activity;GO:0005524 ATP binding;GO:0042803 protein homodimerization activity;GO:0043295 glutathione binding	Q: Secondary metabolites biosynthesis, transport and catabolism	K21456	ko00270: Cysteine and methionine metabolism;ko00480: Glutathione metabolism;ko01100: Metabolic pathways;ko01240: Biosynthesis of cofactors;ko04216: Ferroptosis	IPR005615: Glutathione synthase;IPR014042: Glutathione synthase, alpha-helical;IPR004887: Glutathione synthase, substrate-binding domain;IPR037013: Glutathione synthase, substrate-binding domain superfamily;IPR016185: Pre-ATP-grasp domain superfamily;IPR014709: Glutathione synthase, C-terminal, eukaryotic;IPR014049: Glutathione synthase, N-terminal, eukaryotic	Cytoplasm	--
A0A9L0T701	Protein kinase AMP-activated non-catalytic subunit beta 1 OS=Equus caballus OX=9796 GN=PRKAB1 PE=3 SV=1	PRKAB1	0.441542	0.511677	0.883823	0.376732	0.582817	0.299392	0.685309	0.267692	0.488995	insig	GO:0006633 fatty acid biosynthetic process;GO:0050790 regulation of catalytic activity	GO:0005737 cytoplasm	--	G: Carbohydrate transport and metabolism	K07199	ko04068: FoxO signaling pathway;ko04152: AMPK signaling pathway;ko04211: Longevity regulating pathway;ko04213: Longevity regulating pathway - multiple species;ko04371: Apelin signaling pathway;ko04530: Tight junction;ko04710: Circadian rhythm;ko04714: Thermogenesis;ko04910: Insulin signaling pathway;ko04920: Adipocytokine signaling pathway;ko04921: Oxytocin signaling pathway;ko04922: Glucagon sig…	IPR006828: Association with the SNF1 complex (ASC) domain;IPR032640: AMP-activated protein kinase, glycogen-binding domain;IPR037256: ASC domain superfamily;IPR013783: Immunoglobulin-like fold;IPR014756: Immunoglobulin E-set	Cytoplasm	--
A0A9L0T5S2	Septin 10 OS=Equus caballus OX=9796 GN=SEPTIN10 PE=3 SV=1	SEPTIN10	13.5419	10.8332	6.51532	14.5062	10.6222	9.98008	1.13655	0.56362	0.734541	insig	GO:0008104 protein localization;GO:0061640 cytoskeleton-dependent cytokinesis	GO:0005940 septin ring;GO:0015630 microtubule cytoskeleton;GO:0031105 septin complex;GO:0032153 cell division site	GO:0003924 GTPase activity;GO:0005525 GTP binding;GO:0060090 molecular adaptor activity	D: Cell cycle control, cell division, chromosome partitioning	K16940	--	IPR030379: Septin-type guanine nucleotide-binding (G) domain;IPR016491: Septin;IPR027417: P-loop containing nucleoside triphosphate hydrolase	Cytoplasm	--
A0A9L0T590	Radial spoke head component 9 OS=Equus caballus OX=9796 GN=RSPH9 PE=4 SV=1	RSPH9	38.6151	39.9903	22.1238	40.8612	40.1613	50.8549	1.30923	0.257272	0.480597	insig	--	--	--	--	K19757	--	--	Nucleus	--
A0A9L0T427	Importin 5 OS=Equus caballus OX=9796 GN=IPO5 PE=1 SV=1	IPO5	13.6561	11.0014	8.85703	8.04344	5.47645	8.85264	0.667546	0.102802	0.281538	insig	GO:0006606 protein import into nucleus	GO:0005634 nucleus;GO:0005737 cytoplasm	GO:0031267 small GTPase binding	Y: Nuclear structure;U: Intracellular trafficking, secretion, and vesicular transport	K20222	ko03013: Nucleocytoplasmic transport	IPR011989: Armadillo-like helical;IPR000357: HEAT repeat;IPR040122: Importin beta family;IPR034085: TOG domain;IPR041389: Importin repeat 6;IPR001494: Importin-beta, N-terminal domain;IPR041653: Importin repeat 4;IPR016024: Armadillo-type fold;IPR040928: Importin repeat	Cytoplasm_Nucleus	--
A0A9L0T3Z7	fatty acid amide hydrolase OS=Equus caballus OX=9796 GN=FAAH PE=3 SV=1	FAAH	1.02541	1.10011	0.605066	0.353757	0.66433	0.630596	0.603784	0.139562	0.340195	insig	GO:0009062 fatty acid catabolic process	GO:0016021 integral component of membrane	GO:0004040 amidase activity;GO:0017064 fatty acid amide hydrolase activity;GO:0047372 acylglycerol lipase activity;GO:0102077 oleamide hydrolase activity;GO:0103073 anandamide amidohydrolase activity	J: Translation, ribosomal structure and biogenesis;I: Lipid transport and metabolism;T: Signal transduction mechanisms	K15528	ko04723: Retrograde endocannabinoid signaling	IPR020556: Amidase, conserved site;IPR036928: Amidase signature (AS) superfamily;IPR023631: Amidase signature domain	Cytoplasm	--
A0A9L0T0M4	Protein Flattop OS=Equus caballus OX=9796 GN=CFAP126 PE=3 SV=1	CFAP126	8.15546	6.672	3.10665	9.14523	5.46298	7.8296	1.25112	0.460455	0.658176	insig	GO:0030030 cell projection organization	GO:0016324 apical plasma membrane	--	--	K25396	--	--	Cytoplasm_Nucleus	--
A0A9L0T0C5	Succinate--CoA ligase [GDP-forming] subunit beta, mitochondrial OS=Equus caballus OX=9796 GN=SUCLG2 PE=1 SV=1	SUCLG2	0.350773	0.313328	0.378527	0.270124	0.919498	0.104863	1.24156	0.827343	0.909088	insig	GO:0006099 tricarboxylic acid cycle;GO:0006104 succinyl-CoA metabolic process	GO:0005739 mitochondrion	GO:0000287 magnesium ion binding;GO:0004775 succinate-CoA ligase (ADP-forming) activity;GO:0004776 succinate-CoA ligase (GDP-forming) activity;GO:0005524 ATP binding;GO:0005525 GTP binding	C: Energy production and conversion	K01900	ko00020: Citrate cycle (TCA cycle);ko00640: Propanoate metabolism;ko01100: Metabolic pathways;ko01200: Carbon metabolism	IPR011761: ATP-grasp fold;IPR005809: Succinate--CoA synthetase, beta subunit;IPR013650: ATP-grasp fold, succinyl-CoA synthetase-type;IPR016102: Succinyl-CoA synthetase-like;IPR017866: Succinyl-CoA synthetase, beta subunit, conserved site;IPR005811: ATP-citrate lyase/succinyl-CoA ligase;IPR013815: ATP-grasp fold, subdomain 1;IPR034722: Succinate--CoA ligase [GDP-forming] subunit beta, mitochondrial	Cytoplasm	--
A0A9L0SZS9	RAP2C, member of RAS onco family OS=Equus caballus OX=9796 GN=RAP2C PE=4 SV=1	RAP2C	0.136946	0.0980155	0.215971	0.195432	1.02026	0.123438	2.9697	0.385567	0.594219	insig	GO:0030336 negative regulation of cell migration;GO:0031954 positive regulation of protein autophosphorylation;GO:0032486 Rap protein signal transduction;GO:0061097 regulation of protein tyrosine kinase activity;GO:0090557 establishment of endothelial intestinal barrier	GO:0005829 cytosol;GO:0005886 plasma membrane;GO:0005923 bicellular tight junction;GO:0044291 cell-cell contact zone;GO:0055038 recycling endosome membrane	GO:0003713 transcription coactivator activity;GO:0003924 GTPase activity;GO:0003925 G protein activity;GO:0005525 GTP binding;GO:0019003 GDP binding	R: General function prediction only	K07839	ko04530: Tight junction	IPR020849: Small GTPase, Ras-type;IPR027417: P-loop containing nucleoside triphosphate hydrolase;IPR001806: Small GTPase	Cytoplasm	--
A0A9L0SZP4	Apolipoprotein D OS=Equus caballus OX=9796 GN=APOD PE=1 SV=1	APOD	0.215348	0.407542	0.824848	1.54526	1.4991	3.15995	4.28551	0.0368109	0.139153	up	GO:0000302 response to reactive oxygen species;GO:0006006 glucose metabolic process;GO:0006629 lipid metabolic process;GO:0006869 lipid transport;GO:0007420 brain development;GO:0007568 aging;GO:0010642 negative regulation of platelet-derived growth factor receptor signaling pathway;GO:0014012 peripheral nervous system axon regeneration;GO:0042246 tissue regeneration;GO:0042308 negative regulatio…	GO:0005615 extracellular space;GO:0005737 cytoplasm;GO:0005783 endoplasmic reticulum;GO:0022626 cytosolic ribosome;GO:0030425 dendrite;GO:0043025 neuronal cell body;GO:0048471 perinuclear region of cytoplasm	GO:0015485 cholesterol binding	M: Cell wall/membrane/envelope biogenesis	K03098	--	IPR026222: Apolipoprotein D, vertebrates;IPR022272: Lipocalin family conserved site;IPR000566: Lipocalin/cytosolic fatty-acid binding domain;IPR012674: Calycin;IPR002969: Apolipoprotein D	Plasma membrane	--
A0A9L0SZF5	Calaxin OS=Equus caballus OX=9796 GN=CLXN PE=4 SV=1	CLXN	4.46422	3.96933	2.39688	6.39225	4.44257	5.96919	1.55155	0.121721	0.313111	insig	--	--	GO:0005509 calcium ion binding	T: Signal transduction mechanisms	K23847	--	IPR002048: EF-hand domain;IPR018247: EF-Hand 1, calcium-binding site;IPR011992: EF-hand domain pair	Extracell	--
A0A9L0SYT3	Epithelial cell adhesion molecule OS=Equus caballus OX=9796 GN=EPCAM PE=3 SV=1	EPCAM	7.56763	5.62149	20.8814	1.22576	0.71036	1.04047	0.0873656	0.0174685	0.0786886	down	GO:0001657 ureteric bud development;GO:0023019 signal transduction involved in regulation of gene expression;GO:0045944 positive regulation of transcription by RNA polymerase II;GO:0048863 stem cell differentiation;GO:2000048 negative regulation of cell-cell adhesion mediated by cadherin;GO:2000648 positive regulation of stem cell proliferation	GO:0005923 bicellular tight junction;GO:0009986 cell surface;GO:0016021 integral component of membrane;GO:0016323 basolateral plasma membrane;GO:0016324 apical plasma membrane;GO:0016328 lateral plasma membrane	GO:0044877 protein-containing complex binding;GO:0098641 cadherin binding involved in cell-cell adhesion	--	K06737	--	IPR041630: Epithelial cell adhesion molecule N-terminal domain;IPR036857: Thyroglobulin type-1 superfamily;IPR000716: Thyroglobulin type-1;IPR043406: Transmembrane glycoprotein EPCAM/Trop-2	Extracell	CS pos: 20-21. AAA-QK. Pr: 0.8521
A0A9L0SXS2	L-lactate dehydrogenase OS=Equus caballus OX=9796 GN=LDHAL6B PE=3 SV=1	LDHAL6B	87.3508	93.4034	70.9809	125.941	77.9869	77.1715	1.11665	0.655184	0.798393	insig	GO:0019752 carboxylic acid metabolic process	GO:0005737 cytoplasm	GO:0004459 L-lactate dehydrogenase activity	C: Energy production and conversion	K00016	ko00010: Glycolysis / Gluconeogenesis;ko00270: Cysteine and methionine metabolism;ko00620: Pyruvate metabolism;ko00640: Propanoate metabolism;ko01100: Metabolic pathways;ko04066: HIF-1 signaling pathway;ko04922: Glucagon signaling pathway;ko05230: Central carbon metabolism in cancer	IPR001557: L-lactate/malate dehydrogenase;IPR015955: Lactate dehydrogenase/glycoside hydrolase, family 4, C-terminal;IPR001236: Lactate/malate dehydrogenase, N-terminal;IPR036291: NAD(P)-binding domain superfamily;IPR018177: L-lactate dehydrogenase, active site	Mitochondrion	--
A0A9L0SXH4	Glutamine-dependent NAD(+) synthetase OS=Equus caballus OX=9796 GN=NADSYN1 PE=1 SV=1	NADSYN1	2.08757	1.65216	0.717963	1.0158	1.01035	1.04669	0.689336	0.480707	0.674501	insig	GO:0009435 NAD biosynthetic process;GO:0034627 'de novo' NAD biosynthetic process	GO:0005737 cytoplasm	GO:0003952 NAD+ synthase (glutamine-hydrolyzing) activity;GO:0004359 glutaminase activity;GO:0005524 ATP binding	H: Coenzyme transport and metabolism;R: General function prediction only	K01950	ko00760: Nicotinate and nicotinamide metabolism;ko01100: Metabolic pathways;ko01240: Biosynthesis of cofactors	IPR022310: NAD/GMP synthase;IPR036526: Carbon-nitrogen hydrolase superfamily;IPR003694: NAD(+) synthetase;IPR014729: Rossmann-like alpha/beta/alpha sandwich fold;IPR014445: Glutamine-dependent NAD(+) synthetase;IPR003010: Carbon-nitrogen hydrolase	Mitochondrion	--
A0A9L0SXA5	Telomere length regulation protein TEL2 homolog OS=Equus caballus OX=9796 GN=TELO2 PE=3 SV=1	TELO2	3.67051	3.95715	2.46376	4.07101	2.68796	4.2854	1.09443	0.687702	0.821847	insig	GO:0007004 telomere maintenance via telomerase;GO:0050821 protein stabilization;GO:0071902 positive regulation of protein serine/threonine kinase activity;GO:1904263 positive regulation of TORC1 signaling;GO:1904515 positive regulation of TORC2 signaling	GO:0005829 cytosol;GO:0016604 nuclear body;GO:0031931 TORC1 complex;GO:0031932 TORC2 complex;GO:0034399 nuclear periphery;GO:0070209 ASTRA complex;GO:0110078 TTT complex	GO:0019901 protein kinase binding;GO:0042162 telomeric DNA binding;GO:0044877 protein-containing complex binding;GO:0051879 Hsp90 protein binding;GO:0060090 molecular adaptor activity	S: Function unknown	K11137	ko03460: Fanconi anemia pathway;ko04150: mTOR signaling pathway	IPR019337: Telomere length regulation protein, conserved domain;IPR016024: Armadillo-type fold;IPR038528: TEL2, C-terminal domain superfamily	Nucleus	--
A0A9L0SX74	Chromosome 2 open reading frame 16 OS=Equus caballus OX=9796 GN=C2orf16 PE=4 SV=1	C2orf16	10.6969	7.72746	4.48871	10.8421	7.97248	9.96172	1.25589	0.387168	0.595389	insig	--	--	--	--	--	--	--	Nucleus	--
A0A9L0SWX7	Ras-related protein Rap-2 OS=Equus caballus OX=9796 GN=RAP2A PE=3 SV=1	RAP2A	0.592856	0.427886	0.35715	0.325174	1.18644	0.773675	1.65854	0.412512	0.618208	insig	GO:0030033 microvillus assembly;GO:0030336 negative regulation of cell migration;GO:0031532 actin cytoskeleton reorganization;GO:0031954 positive regulation of protein autophosphorylation;GO:0032486 Rap protein signal transduction;GO:0045184 establishment of protein localization;GO:0046328 regulation of JNK cascade;GO:0048814 regulation of dendrite morphogenesis;GO:0071466 cellular response to xe…	GO:0005829 cytosol;GO:0005886 plasma membrane;GO:0055038 recycling endosome membrane	GO:0000287 magnesium ion binding;GO:0003924 GTPase activity;GO:0005525 GTP binding;GO:0019003 GDP binding	R: General function prediction only	K07837	--	IPR005225: Small GTP-binding protein domain;IPR001806: Small GTPase;IPR027417: P-loop containing nucleoside triphosphate hydrolase;IPR041840: Ras-related protein Rap2;IPR020849: Small GTPase, Ras-type	Cytoplasm	--
A0A9L0SWC5	Limbic system associated membrane protein OS=Equus caballus OX=9796 GN=LSAMP PE=4 SV=1	LSAMP	0.442914	0.123876	0.0839564	0.0300783	0.0919893	0.0177041	0.214787	0.0961253	0.271533	insig	--	--	--	T: Signal transduction mechanisms	K06772	--	IPR007110: Immunoglobulin-like domain;IPR036179: Immunoglobulin-like domain superfamily;IPR003598: Immunoglobulin subtype 2;IPR013098: Immunoglobulin I-set;IPR013783: Immunoglobulin-like fold;IPR003599: Immunoglobulin subtype	Extracell	CS pos: 31-32. VRS-VD. Pr: 0.6062
A0A9L0SSX8	Ceramide synthase 3 OS=Equus caballus OX=9796 GN=CERS3 PE=4 SV=1	CERS3	0.917512	0.967803	0.687752	1.7337	0.577615	0.690206	1.16652	0.916939	0.957036	insig	GO:0046513 ceramide biosynthetic process;GO:0070268 cornification	GO:0005634 nucleus;GO:0005783 endoplasmic reticulum;GO:0005789 endoplasmic reticulum membrane;GO:0016021 integral component of membrane	GO:0003677 DNA binding;GO:0016410 N-acyltransferase activity;GO:0050291 sphingosine N-acyltransferase activity	U: Intracellular trafficking, secretion, and vesicular transport	K24622	ko00600: Sphingolipid metabolism;ko01100: Metabolic pathways;ko04071: Sphingolipid signaling pathway	IPR006634: TRAM/LAG1/CLN8 homology domain;IPR001356: Homeobox domain;IPR009057: Homeobox-like domain superfamily;IPR016439: Sphingosine N-acyltransferase Lag1/Lac1-like	Plasma membrane	--
A0A9L0SSG1	Tubulin-specific chaperone E OS=Equus caballus OX=9796 GN=TBCE PE=3 SV=1	TBCE	1.59409	1.69651	1.09688	0.910873	0.591743	1.04298	0.580195	0.0672239	0.216439	insig	GO:0007023 post-chaperonin tubulin folding pathway;GO:0007052 mitotic spindle organization;GO:0008344 adult locomotory behavior;GO:0009791 post-embryonic development;GO:0014889 muscle atrophy;GO:0048589 developmental growth;GO:0048936 peripheral nervous system neuron axonogenesis	GO:0005737 cytoplasm;GO:0005856 cytoskeleton	GO:0043014 alpha-tubulin binding	O: Posttranslational modification, protein turnover, chaperones	K21768	--	IPR036859: CAP Gly-rich domain superfamily;IPR044994: Tubulin-specific chaperone E;IPR032675: Leucine-rich repeat domain superfamily;IPR000938: CAP Gly-rich domain;IPR044079: TBCE, ubiquitin-like (Ubl) domain;IPR029071: Ubiquitin-like domain superfamily	Cytoplasm	--
A0A9L0SS61	Otoancorin OS=Equus caballus OX=9796 GN=OTOA PE=4 SV=1	OTOA	0.239601	0.343351	0.386021	0.322991	0	0	0	0	0	0	down	GO:0007160 cell-matrix adhesion;GO:0007605 sensory perception of sound;GO:0019226 transmission of nerve impulse	GO:0009986 cell surface;GO:0016324 apical plasma membrane	--	--	K25029	--	IPR026664: Stereocilin-related	Extracell	CS pos: 24-25. SHA-VP. Pr: 0.5391
A0A9L0SS25	NADP dependent oxidoreductase domain containing 1 OS=Equus caballus OX=9796 GN=NOXRED1 PE=4 SV=1	NOXRED1	0.643972	0.639944	0.855067	0.676779	0.719793	0.93689	1.09092	0.566409	0.736567	insig	GO:0055129 L-proline biosynthetic process	--	GO:0004735 pyrroline-5-carboxylate reductase activity	E: Amino acid transport and metabolism	--	--	IPR028939: Pyrroline-5-carboxylate reductase, catalytic, N-terminal;IPR036291: NAD(P)-binding domain superfamily	Cytoplasm	--
A0A9L0SRY8	Threonine aldolase 1 OS=Equus caballus OX=9796 GN=THA1 PE=3 SV=1	THA1	2.98258	3.46069	1.73349	1.60757	1.21068	1.33815	0.50832	0.0770468	0.234553	insig	GO:0006545 glycine biosynthetic process;GO:0006567 threonine catabolic process	GO:0005829 cytosol	GO:0008732 L-allo-threonine aldolase activity	E: Amino acid transport and metabolism	K01620	ko00260: Glycine, serine and threonine metabolism;ko01100: Metabolic pathways;ko01230: Biosynthesis of amino acids	IPR015421: Pyridoxal phosphate-dependent transferase, major domain;IPR015422: Pyridoxal phosphate-dependent transferase, small domain;IPR015424: Pyridoxal phosphate-dependent transferase;IPR001597: Aromatic amino acid beta-eliminating lyase/threonine aldolase	Nucleus	--
A0A9L0SR42	Phosphatidylethanolamine binding protein 1 OS=Equus caballus OX=9796 GN=PEBP1 PE=1 SV=1	PEBP1	21.743	16.5773	22.2663	26.3841	16.0874	26.0803	1.13147	0.606933	0.763554	insig	--	--	--	R: General function prediction only	K06910	--	IPR035810: Phosphatidylethanolamine-binding protein, eukaryotic;IPR001858: Phosphatidylethanolamine-binding, conserved site;IPR036610: PEBP-like superfamily;IPR008914: Phosphatidylethanolamine-binding protein	Cytoplasm	--
A0A9L0SPL6	40S ribosomal protein S21 OS=Equus caballus OX=9796 GN=RPS21 PE=3 SV=1	RPS21	1.73114	1.95748	3.49553	1.39904	1.02307	1.09882	0.490096	0.0727365	0.225628	insig	GO:0002181 cytoplasmic translation	GO:0005791 rough endoplasmic reticulum;GO:0022627 cytosolic small ribosomal subunit;GO:0042788 polysomal ribosome;GO:0045202 synapse	GO:0003735 structural constituent of ribosome;GO:0047485 protein N-terminus binding	J: Translation, ribosomal structure and biogenesis	K02971	ko03010: Ribosome;ko05171: Coronavirus disease - COVID-19	IPR038579: Ribosomal protein S21e superfamily;IPR018279: Ribosomal protein S21e, conserved site;IPR001931: Ribosomal protein S21e	Cytoplasm	--
A0A9L0SPL0	Ras homolog family member G OS=Equus caballus OX=9796 GN=RHOG PE=1 SV=1	RHOG	0.644092	0.340536	0.51578	0.415544	2.437	0.314235	2.11061	0.650529	0.795117	insig	GO:0007264 small GTPase mediated signal transduction	--	GO:0003924 GTPase activity;GO:0005525 GTP binding	R: General function prediction only	K07863	ko05100: Bacterial invasion of epithelial cells;ko05132: Salmonella infection;ko05135: Yersinia infection	IPR001806: Small GTPase;IPR027417: P-loop containing nucleoside triphosphate hydrolase;IPR005225: Small GTP-binding protein domain;IPR042734: Rho-related GTP-binding protein RhoG	Cytoplasm	--
A0A9L0SPK5	Queuosine 5'-phosphate N-glycosylase/hydrolase OS=Equus caballus OX=9796 GN=QNG1 PE=3 SV=1	QNG1	2.6221	2.17761	1.23771	2.01247	0	0	0	0	0	0	down	GO:0006400 tRNA modification;GO:0101030 tRNA-guanine transglycosylation	--	--	H: Coenzyme transport and metabolism	--	--	IPR019438: Queuosine salvage protein family	Cytoplasm	--
A0A9L0SMV4	Ly1 antibody reactive OS=Equus caballus OX=9796 GN=LYAR PE=4 SV=1	LYAR	0.488342	0.359497	0.40081	0.470543	0.4165	0.626248	1.21194	0.290561	0.51043	insig	GO:0000122 negative regulation of transcription by RNA polymerase II;GO:0006364 rRNA processing;GO:0045824 negative regulation of innate immune response;GO:0045943 positive regulation of transcription by RNA polymerase I;GO:0048821 erythrocyte development;GO:0050766 positive regulation of phagocytosis	GO:0001750 photoreceptor outer segment;GO:0005654 nucleoplasm;GO:0005730 nucleolus	GO:0003677 DNA binding;GO:0042802 identical protein binding;GO:0046872 metal ion binding;GO:0140297 DNA-binding transcription factor binding;GO:0140416 transcription regulator inhibitor activity	D: Cell cycle control, cell division, chromosome partitioning	K15263	--	IPR014898: Zinc finger, C2H2, LYAR-type;IPR036236: Zinc finger C2H2 superfamily	Cytoplasm_Nucleus	--
A0A9L0SMH2	Unc-45 myosin chaperone A OS=Equus caballus OX=9796 GN=UNC45A PE=4 SV=1	UNC45A	0.822888	0.88071	0.722627	0.818674	0.688406	0.783072	0.943915	0.505035	0.693384	insig	GO:0007517 muscle organ development;GO:0030154 cell differentiation;GO:0061077 chaperone-mediated protein folding	GO:0005737 cytoplasm;GO:0005794 Golgi apparatus;GO:0005829 cytosol;GO:0016607 nuclear speck;GO:0048471 perinuclear region of cytoplasm	GO:0051879 Hsp90 protein binding	O: Posttranslational modification, protein turnover, chaperones;D: Cell cycle control, cell division, chromosome partitioning;R: General function prediction only	K21991	--	IPR016024: Armadillo-type fold;IPR011989: Armadillo-like helical;IPR019734: Tetratricopeptide repeat;IPR024660: UNC-45/Cro1/She4, central domain;IPR011990: Tetratricopeptide-like helical domain superfamily	Cytoplasm	--
A0A9L0SME8	Isoamyl acetate-hydrolyzing esterase 1 homolog OS=Equus caballus OX=9796 GN=IAH1 PE=1 SV=1	IAH1	0.592839	1.07251	0.731269	0.513008	0.481315	0.5279	0.635156	0.13135	0.328326	insig	GO:0016042 lipid catabolic process	--	GO:0042802 identical protein binding	I: Lipid transport and metabolism	K23978	--	IPR013830: SGNH hydrolase-type esterase domain;IPR036514: SGNH hydrolase superfamily	Extracell	--
A0A9L0SLQ1	Actin related protein 1B OS=Equus caballus OX=9796 GN=ACTR1B PE=3 SV=1	ACTR1B	0.771001	0.98058	0.490995	0.935042	0.692394	0.467406	0.934123	0.823068	0.90662	insig	--	--	--	Z: Cytoskeleton	K16575	ko04814: Motor proteins;ko05014: Amyotrophic lateral sclerosis;ko05016: Huntington disease;ko05022: Pathways of neurodegeneration - multiple diseases;ko05132: Salmonella infection	IPR020902: Actin/actin-like conserved site;IPR004000: Actin family;IPR043129: ATPase, nucleotide binding domain	Cytoskeleton	--
A0A9L0SLB8	ADAM metallopeptidase domain 9 OS=Equus caballus OX=9796 GN=ADAM9 PE=4 SV=1	ADAM9	1.57016	0.737213	2.69559	1.85145	1.62248	1.36002	0.966219	0.835837	0.912588	insig	GO:0006509 membrane protein ectodomain proteolysis;GO:0007160 cell-matrix adhesion;GO:0007179 transforming growth factor beta receptor signaling pathway;GO:0010042 response to manganese ion;GO:0030216 keratinocyte differentiation;GO:0031293 membrane protein intracellular domain proteolysis;GO:0033630 positive regulation of cell adhesion mediated by integrin;GO:0033631 cell-cell adhesion mediated …	GO:0005615 extracellular space;GO:0016021 integral component of membrane	GO:0004222 metalloendopeptidase activity;GO:0005178 integrin binding;GO:0005518 collagen binding;GO:0017124 SH3 domain binding;GO:0043236 laminin binding	O: Posttranslational modification, protein turnover, chaperones	K06834	--	IPR024079: Metallopeptidase, catalytic domain superfamily;IPR006586: ADAM, cysteine-rich domain;IPR001590: Peptidase M12B, ADAM/reprolysin;IPR002870: Peptidase M12B, propeptide;IPR001762: Disintegrin domain;IPR036436: Disintegrin domain superfamily;IPR034027: Reprolysin domain, adamalysin-type;IPR018358: Disintegrin, conserved site	Extracell	CS pos: 28-29. VLG-GA. Pr: 0.4872
A0A9L0SL37	Eukaryotic translation initiation factor 3 subunit E OS=Equus caballus OX=9796 GN=EIF3E PE=1 SV=1	EIF3E	2.96552	4.68269	3.3766	1.94023	1.56971	2.23304	0.520914	0.02216	0.0948493	down	GO:0000184 nuclear-transcribed mRNA catabolic process, nonsense-mediated decay;GO:0001732 formation of cytoplasmic translation initiation complex;GO:0006413 translational initiation	GO:0005634 nucleus;GO:0005852 eukaryotic translation initiation factor 3 complex;GO:0016282 eukaryotic 43S preinitiation complex;GO:0016605 PML body;GO:0033290 eukaryotic 48S preinitiation complex;GO:0071540 eukaryotic translation initiation factor 3 complex, eIF3e	GO:0003743 translation initiation factor activity	J: Translation, ribosomal structure and biogenesis	K03250	ko05160: Hepatitis C	IPR019010: Eukaryotic translation initiation factor 3 subunit E, N-terminal;IPR036390: Winged helix DNA-binding domain superfamily;IPR016650: Eukaryotic translation initiation factor 3 subunit E;IPR000717: Proteasome component (PCI) domain	Cytoplasm	--
A0A9L0SKM1	Protein phosphatase 2 scaffold subunit Aalpha OS=Equus caballus OX=9796 GN=PPP2R1A PE=1 SV=1	PPP2R1A	16.6064	18.3107	10.7485	16.3744	13.9561	14.5385	0.982555	0.976973	0.990372	insig	GO:0065003 protein-containing complex assembly	--	GO:0019888 protein phosphatase regulator activity	T: Signal transduction mechanisms	K03456	ko03015: mRNA surveillance pathway;ko04071: Sphingolipid signaling pathway;ko04110: Cell cycle;ko04114: Oocyte meiosis;ko04151: PI3K-Akt signaling pathway;ko04152: AMPK signaling pathway;ko04261: Adrenergic signaling in cardiomyocytes;ko04350: TGF-beta signaling pathway;ko04390: Hippo signaling pathway;ko04530: Tight junction;ko04660: T cell receptor signaling pathway;ko04728: Dopaminergic synaps…	IPR021133: HEAT, type 2;IPR011989: Armadillo-like helical;IPR000357: HEAT repeat;IPR016024: Armadillo-type fold	Cytoplasm	--
A0A9L0SK42	phosphoinositide 5-phosphatase OS=Equus caballus OX=9796 GN=INPP5B PE=3 SV=1	INPP5B	0.685341	0.786561	0.429662	0.588354	0.496073	0.493375	0.829739	0.483152	0.67565	insig	GO:0007165 signal transduction;GO:0046855 inositol phosphate dephosphorylation;GO:0046856 phosphatidylinositol dephosphorylation	GO:0005829 cytosol;GO:0016020 membrane;GO:0030670 phagocytic vesicle membrane;GO:0031901 early endosome membrane	GO:0004439 phosphatidylinositol-4,5-bisphosphate 5-phosphatase activity;GO:0052658 inositol-1,4,5-trisphosphate 5-phosphatase activity	U: Intracellular trafficking, secretion, and vesicular transport	K01099	ko00562: Inositol phosphate metabolism;ko01100: Metabolic pathways;ko04070: Phosphatidylinositol signaling system	IPR008936: Rho GTPase activation protein;IPR000198: Rho GTPase-activating protein domain;IPR005135: Endonuclease/exonuclease/phosphatase;IPR036691: Endonuclease/exonuclease/phosphatase superfamily;IPR000300: Inositol polyphosphate-related phosphatase;IPR013783: Immunoglobulin-like fold;IPR031896: INPP5B, PH domain;IPR037793: OCRL1/INPP5B, INPP5c domain	Cytoplasm	--
A0A9L0SHM1	Cell division cycle 34, ubiqiutin conjugating enzyme OS=Equus caballus OX=9796 GN=CDC34 PE=3 SV=1	CDC34	6.1202	3.06645	3.39951	5.50225	4.0367	2.49491	0.956118	0.888739	0.944482	insig	--	--	GO:0005524 ATP binding;GO:0016740 transferase activity	O: Posttranslational modification, protein turnover, chaperones	K02207	ko04120: Ubiquitin mediated proteolysis	IPR000608: Ubiquitin-conjugating enzyme E2;IPR023313: Ubiquitin-conjugating enzyme, active site;IPR016135: Ubiquitin-conjugating enzyme/RWD-like	Cytoplasm_Mitochondrion	--
A0A9L0SHD1	Periplakin OS=Equus caballus OX=9796 GN=PPL PE=4 SV=1	PPL	0.696743	0.783526	0.554973	0.37665	0.596943	0.563473	0.755226	0.183743	0.398437	insig	GO:0009612 response to mechanical stimulus;GO:0042060 wound healing;GO:0045104 intermediate filament cytoskeleton organization	GO:0005737 cytoplasm;GO:0005856 cytoskeleton;GO:0016020 membrane	GO:0005198 structural molecule activity	Z: Cytoskeleton	K10386	--	IPR041615: Desmoplakin, SH3 domain;IPR001101: Plectin repeat;IPR043197: Plakin;IPR035915: Plakin repeat superfamily;IPR018159: Spectrin/alpha-actinin	Nucleus	--
A0A9L0SGQ9	Protein AF1q OS=Equus caballus OX=9796 GN=MLLT11 PE=3 SV=1	MLLT11	0.827108	0.867853	1.37626	0.745636	0.538705	0.785314	0.673886	0.137528	0.336908	insig	GO:0097190 apoptotic signaling pathway	GO:0005634 nucleus;GO:0005737 cytoplasm;GO:0005815 microtubule organizing center	--	--	--	--	IPR026778: MLLT11 family;IPR033461: Putative WW-binding domain and destruction box	Nucleus	--
A0A9L0SGE8	Mitochondrial tRNA-specific 2-thiouridylase 1 OS=Equus caballus OX=9796 GN=TRMU PE=3 SV=1	TRMU	0.657069	0.525093	0.372429	0.473337	0.471401	0.663133	1.03427	0.827165	0.909088	insig	GO:0008033 tRNA processing	--	GO:0000049 tRNA binding;GO:0016783 sulfurtransferase activity	J: Translation, ribosomal structure and biogenesis	K21027	--	IPR004506: tRNA-specific 2-thiouridylase;IPR046885: tRNA-specific 2-thiouridylase MnmA-like, C-terminal domain;IPR046884: tRNA-specific 2-thiouridylase MnmA-like, central domain;IPR014729: Rossmann-like alpha/beta/alpha sandwich fold;IPR023382: tRNA-specific 2-thiouridylase MnmA-like, central domain superfamily	Extracell	--
A0A9L0SGD2	Leucine zipper protein 1 OS=Equus caballus OX=9796 GN=LUZP1 PE=4 SV=1	LUZP1	0.387067	0.299431	0.209372	0.337883	0.269598	0.371426	1.09269	0.620837	0.773252	insig	GO:0003281 ventricular septum development;GO:0021503 neural fold bending;GO:0060840 artery development	GO:0005634 nucleus	--	--	K25831	--	--	Nucleus	--
A0A9L0SFT7	Myosin heavy chain 10 OS=Equus caballus OX=9796 GN=MYH10 PE=1 SV=1	MYH10	6.12173	5.07006	6.41912	3.53229	2.80279	3.54168	0.560833	0.00551795	0.0284929	down	--	GO:0016459 myosin complex	GO:0003774 cytoskeletal motor activity;GO:0005524 ATP binding;GO:0051015 actin filament binding	Z: Cytoskeleton	K10352	ko04270: Vascular smooth muscle contraction;ko04530: Tight junction;ko04810: Regulation of actin cytoskeleton;ko04814: Motor proteins	IPR001609: Myosin head, motor domain;IPR036961: Kinesin motor domain superfamily;IPR008989: Myosin S1 fragment, N-terminal;IPR002928: Myosin tail;IPR000048: IQ motif, EF-hand binding site;IPR004009: Myosin, N-terminal, SH3-like;IPR027417: P-loop containing nucleoside triphosphate hydrolase	Cytoplasm	--
A0A9L0SEW4	Zw10 kinetochore protein OS=Equus caballus OX=9796 GN=ZW10 PE=3 SV=1	ZW10	0.232126	0.198931	0.195034	0.203944	0.203956	0.231672	1.02153	0.7629	0.868672	insig	GO:0000132 establishment of mitotic spindle orientation;GO:0006888 endoplasmic reticulum to Golgi vesicle-mediated transport;GO:0007030 Golgi organization;GO:0007080 mitotic metaphase plate congression;GO:0007094 mitotic spindle assembly checkpoint signaling;GO:0007096 regulation of exit from mitosis;GO:0034501 protein localization to kinetochore;GO:0051301 cell division;GO:0065003 protein-contai…	GO:0000922 spindle pole;GO:0005634 nucleus;GO:0005811 lipid droplet;GO:0005828 kinetochore microtubule;GO:0005829 cytosol;GO:0070939 Dsl1/NZR complex;GO:1990423 RZZ complex	--	D: Cell cycle control, cell division, chromosome partitioning	K11578	--	IPR046362: Zw10/DSL1, C-terminal;IPR009361: RZZ complex, subunit Zw10	Cytoplasm	--
A0A9L0SDE2	Follistatin like 3 OS=Equus caballus OX=9796 GN=FSTL3 PE=4 SV=1	FSTL3	3.03631	1.44561	5.73719	2.69767	1.59528	7.13097	1.1179	0.916822	0.957036	insig	GO:0002244 hematopoietic progenitor cell differentiation;GO:0022409 positive regulation of cell-cell adhesion;GO:0030514 negative regulation of BMP signaling pathway;GO:0032926 negative regulation of activin receptor signaling pathway;GO:0045671 negative regulation of osteoclast differentiation;GO:0045944 positive regulation of transcription by RNA polymerase II;GO:0048856 anatomical structure de…	GO:0005615 extracellular space;GO:0005654 nucleoplasm	GO:0001968 fibronectin binding;GO:0005509 calcium ion binding;GO:0005518 collagen binding;GO:0048185 activin binding;GO:0050840 extracellular matrix binding	R: General function prediction only	K23913	--	IPR036773: TGF-beta binding (TB) domain superfamily;IPR015369: Follistatin/Osteonectin EGF domain;IPR002350: Kazal domain;IPR017878: TB domain;IPR036058: Kazal domain superfamily;IPR003645: Follistatin-like, N-terminal	Extracell	CS pos: 29-30. VGS-GD. Pr: 0.2142
A0A9L0SD47	DUF2452 domain-containing protein OS=Equus caballus OX=9796 GN=C2H1orf50 PE=1 SV=1	C2H1orf50	7.66752	5.80493	6.04439	0.569955	0.400958	0.389808	0.0697203	0.000119613	0.000662547	down	--	--	--	--	--	--	IPR019534: Protein of unknown function DUF2452	Cytoplasm	--
A0A9L0SBU9	Electron transfer flavoprotein subunit beta OS=Equus caballus OX=9796 GN=ETFB PE=1 SV=1	ETFB	6.47278	7.36483	5.15353	13.0332	9.58937	17.6471	2.12045	0.0328491	0.128225	up	GO:0009063 cellular amino acid catabolic process;GO:0022904 respiratory electron transport chain;GO:0033539 fatty acid beta-oxidation using acyl-CoA dehydrogenase	GO:0005759 mitochondrial matrix;GO:0045251 electron transfer flavoprotein complex	GO:0009055 electron transfer activity	C: Energy production and conversion	K03521	--	IPR014730: Electron transfer flavoprotein, alpha/beta-subunit, N-terminal;IPR000049: Electron transfer flavoprotein, beta-subunit, conserved site;IPR014729: Rossmann-like alpha/beta/alpha sandwich fold;IPR012255: Electron transfer flavoprotein, beta subunit;IPR033948: Electron transfer flavoprotein, beta subunit, N-terminal	Cytoplasm	--
A0A9L0SBI9	Tudor and KH domain containing OS=Equus caballus OX=9796 GN=TDRKH PE=4 SV=1	TDRKH	0.236282	0.210752	0.350575	0.250757	0.172572	0.526314	1.19061	0.823227	0.90662	insig	--	GO:0005737 cytoplasm;GO:0016021 integral component of membrane	GO:0003723 RNA binding	T: Signal transduction mechanisms	K18406	--	IPR036612: K Homology domain, type 1 superfamily;IPR002999: Tudor domain;IPR035437: SNase-like, OB-fold superfamily;IPR004087: K Homology domain;IPR004088: K Homology domain, type 1	Endoplasmic reticulum	--
A0A9L0SB09	Glutathione S-transferase OS=Equus caballus OX=9796 GN=GSTM3 PE=1 SV=1	GSTM3	366.291	523.307	310.894	578	511.219	584.035	1.39381	0.139304	0.339686	insig	GO:0006749 glutathione metabolic process	GO:0005737 cytoplasm;GO:0045171 intercellular bridge	GO:0004364 glutathione transferase activity	O: Posttranslational modification, protein turnover, chaperones	K00799	ko00480: Glutathione metabolism;ko00980: Metabolism of xenobiotics by cytochrome P450;ko00982: Drug metabolism - cytochrome P450;ko00983: Drug metabolism - other enzymes;ko01100: Metabolic pathways;ko01524: Platinum drug resistance;ko05200: Pathways in cancer;ko05204: Chemical carcinogenesis - DNA adducts;ko05207: Chemical carcinogenesis - receptor activation;ko05208: Chemical carcinogenesis - re…	IPR004045: Glutathione S-transferase, N-terminal;IPR010987: Glutathione S-transferase, C-terminal-like;IPR003081: Glutathione S-transferase, Mu class;IPR036249: Thioredoxin-like superfamily;IPR036282: Glutathione S-transferase, C-terminal domain superfamily;IPR004046: Glutathione S-transferase, C-terminal	Mitochondrion	--
A0A9L0S9Z6	Macrophage stimulating 1 OS=Equus caballus OX=9796 GN=MST1 PE=3 SV=1	MST1	2.39365	0.240385	1.1305	0.715266	0.493155	0.442764	0.438616	0.557694	0.730207	insig	GO:0006508 proteolysis;GO:0007566 embryo implantation;GO:0010628 positive regulation of gene expression;GO:0010758 regulation of macrophage chemotaxis;GO:0033601 positive regulation of mammary gland epithelial cell proliferation;GO:0046425 regulation of receptor signaling pathway via JAK-STAT;GO:0060763 mammary duct terminal end bud growth;GO:1904036 negative regulation of epithelial cell apoptot…	GO:0005615 extracellular space;GO:0005773 vacuole	GO:0005102 signaling receptor binding;GO:0030971 receptor tyrosine kinase binding	--	K23441	ko04020: Calcium signaling pathway	IPR000001: Kringle;IPR001254: Serine proteases, trypsin domain;IPR009003: Peptidase S1, PA clan;IPR018056: Kringle, conserved site;IPR043575: Macrophage stimulating protein;IPR013806: Kringle-like fold;IPR001314: Peptidase S1A, chymotrypsin family;IPR043504: Peptidase S1, PA clan, chymotrypsin-like fold;IPR038178: Kringle superfamily;IPR003609: PAN/Apple domain;IPR024174: Hepatocyte growth factor…	Mitochondrion	CS pos: 29-30. CSG-AP. Pr: 0.8179
A0A9L0S9V3	Nucleoporin 62 OS=Equus caballus OX=9796 GN=NUP62 PE=3 SV=1	NUP62	2.25772	2.33152	1.1456	2.32539	2.03579	2.54609	1.20444	0.426648	0.631135	insig	GO:0006405 RNA export from nucleus;GO:0006606 protein import into nucleus;GO:0007080 mitotic metaphase plate congression;GO:0007100 mitotic centrosome separation;GO:0007166 cell surface receptor signaling pathway;GO:0008219 cell death;GO:0008285 negative regulation of cell population proliferation;GO:0042059 negative regulation of epidermal growth factor receptor signaling pathway;GO:0043066 nega…	GO:0000922 spindle pole;GO:0005654 nucleoplasm;GO:0005737 cytoplasm;GO:0005813 centrosome;GO:0031965 nuclear membrane;GO:0044613 nuclear pore central transport channel;GO:0072686 mitotic spindle;GO:0090543 Flemming body;GO:1990904 ribonucleoprotein complex	GO:0005543 phospholipid binding;GO:0017056 structural constituent of nuclear pore;GO:0030159 signaling receptor complex adaptor activity;GO:0030544 Hsp70 protein binding;GO:0042169 SH2 domain binding;GO:0043130 ubiquitin binding;GO:0051425 PTB domain binding;GO:0051879 Hsp90 protein binding	Y: Nuclear structure	K14306	ko03013: Nucleocytoplasmic transport;ko05014: Amyotrophic lateral sclerosis	IPR007758: Nucleoporin, NSP1-like, C-terminal;IPR026010: Nucleoporin NSP1/NUP62	Mitochondrion	--
A0A9L0S9N5	Protein phosphatase inhibitor 2 OS=Equus caballus OX=9796 GN=PPP1R2 PE=3 SV=1	PPP1R2	11.7514	17.0835	9.29495	14.4918	18.2342	14.9891	1.25139	0.291941	0.511287	insig	GO:0009966 regulation of signal transduction;GO:0043666 regulation of phosphoprotein phosphatase activity	--	GO:0004864 protein phosphatase inhibitor activity	O: Posttranslational modification, protein turnover, chaperones;T: Signal transduction mechanisms	K16833	--	IPR007062: Protein phosphatase inhibitor 2 (IPP-2)	Mitochondrion	--
A0A9L0S9M7	EF-hand calcium binding domain 3 OS=Equus caballus OX=9796 GN=EFCAB3 PE=4 SV=1	EFCAB3	4.30681	3.77431	1.79775	6.60293	4.58599	5.96754	1.73668	0.142713	0.345192	insig	--	--	GO:0005509 calcium ion binding	J: Translation, ribosomal structure and biogenesis	K10840	ko03420: Nucleotide excision repair	IPR011992: EF-hand domain pair;IPR018247: EF-Hand 1, calcium-binding site;IPR002048: EF-hand domain	Cytoplasm	--
A0A9L0S995	IQ motif containing N OS=Equus caballus OX=9796 GN=IQCN PE=4 SV=1	IQCN	106.399	88.9793	55.5662	122.016	95.6581	119.107	1.34205	0.230979	0.453643	insig	--	--	--	--	--	--	IPR000048: IQ motif, EF-hand binding site;IPR027417: P-loop containing nucleoside triphosphate hydrolase	Nucleus	--
A0A9L0S960	Fibroblast growth factor OS=Equus caballus OX=9796 GN=FGF2 PE=3 SV=1	FGF2	0.326113	0.782886	0.272912	0.67284	0.752719	0.572031	1.44553	0.279724	0.499412	insig	GO:0001649 osteoblast differentiation;GO:0001658 branching involved in ureteric bud morphogenesis;GO:0001759 organ induction;GO:0001934 positive regulation of protein phosphorylation;GO:0001935 endothelial cell proliferation;GO:0002042 cell migration involved in sprouting angiogenesis;GO:0002052 positive regulation of neuroblast proliferation;GO:0006366 transcription by RNA polymerase II;GO:00066…	GO:0005615 extracellular space;GO:0005634 nucleus;GO:0005737 cytoplasm	GO:0005104 fibroblast growth factor receptor binding;GO:0005125 cytokine activity;GO:0005178 integrin binding;GO:0008083 growth factor activity;GO:0008201 heparin binding;GO:0019956 chemokine binding;GO:0030374 nuclear receptor coactivator activity;GO:0042056 chemoattractant activity;GO:0042802 identical protein binding;GO:0090722 receptor-receptor interaction	T: Signal transduction mechanisms	K18497	ko01521: EGFR tyrosine kinase inhibitor resistance;ko04010: MAPK signaling pathway;ko04014: Ras signaling pathway;ko04015: Rap1 signaling pathway;ko04020: Calcium signaling pathway;ko04151: PI3K-Akt signaling pathway;ko04550: Signaling pathways regulating pluripotency of stem cells;ko04810: Regulation of actin cytoskeleton;ko05167: Kaposi sarcoma-associated herpesvirus infection;ko05200: Pathways…	IPR002209: Fibroblast growth factor family;IPR008996: Cytokine IL1/FGF	Extracell	--
A0A9L0S913	Splicing factor U2AF subunit OS=Equus caballus OX=9796 GN=U2AF2 PE=1 SV=1	U2AF2	0.41132	0.329312	0.654876	0.453514	0.710232	0.869051	1.45667	0.242171	0.465351	insig	GO:0006397 mRNA processing;GO:0008380 RNA splicing	GO:0005634 nucleus	GO:0003723 RNA binding	A: RNA processing and modification	K12837	ko03040: Spliceosome	IPR000504: RNA recognition motif domain;IPR012677: Nucleotide-binding alpha-beta plait domain superfamily;IPR006529: U2 snRNP auxilliary factor, large subunit, splicing factor;IPR035979: RNA-binding domain superfamily	Nucleus	--
A0A9L0S8X5	Chromosome 10 C6orf163 homolog OS=Equus caballus OX=9796 GN=C10H6orf163 PE=4 SV=1	C10H6orf163	11.118	9.9266	6.26395	14.1961	11.4236	16.3846	1.53814	0.108276	0.291535	insig	--	--	--	--	--	--	--	Cytoplasm	--
A0A9L0S8T0	Kazal-like domain-containing protein OS=Equus caballus OX=9796 GN=SPINK2 PE=4 SV=1	SPINK2	54.5535	12.9514	228.834	18.7534	6.82519	38.8772	0.217507	0.310558	0.528297	insig	GO:0001675 acrosome assembly;GO:0002176 male germ cell proliferation;GO:0009566 fertilization;GO:0043065 positive regulation of apoptotic process;GO:0072520 seminiferous tubule development;GO:1900004 negative regulation of serine-type endopeptidase activity	GO:0001669 acrosomal vesicle;GO:0043005 neuron projection	GO:0004867 serine-type endopeptidase inhibitor activity	R: General function prediction only	K23418	--	IPR002350: Kazal domain;IPR036058: Kazal domain superfamily;IPR042167: Serine protease inhibitor Kazal-type 2	Extracell	CS pos: 21-22. GNA-HQ. Pr: 0.4756
A0A9L0S7M6	Centrosomal protein 135 OS=Equus caballus OX=9796 GN=CEP135 PE=4 SV=1	CEP135	5.17206	4.08075	1.12003	3.8786	2.65731	2.38238	0.859773	0.981685	0.992807	insig	GO:0007099 centriole replication;GO:0010457 centriole-centriole cohesion	--	--	--	K16461	--	--	Nucleus	--
A0A9L0S7H7	Sphingomyelin phosphodiesterase acid like 3A OS=Equus caballus OX=9796 GN=SMPDL3A PE=3 SV=1	SMPDL3A	0.745555	0.844291	1.13782	1.32862	0.499258	0.617677	0.896573	0.608569	0.764941	insig	--	GO:0005576 extracellular region	GO:0016787 hydrolase activity;GO:0046872 metal ion binding	I: Lipid transport and metabolism	K01128	--	IPR004843: Calcineurin-like phosphoesterase domain, ApaH type;IPR045473: Sphingomyelin phosphodiesterase, C-terminal domain;IPR029052: Metallo-dependent phosphatase-like;IPR041805: Acid sphingomyelinase/endopolyphosphatase, metallophosphatase domain	Cytoplasm	--
A0A9L0S675	Coiled-coil domain containing 87 OS=Equus caballus OX=9796 GN=CCDC87 PE=4 SV=1	CCDC87	0.541516	0.340312	0.364154	0.769096	0.727969	0.798953	1.84274	0.0445625	0.16199	up	GO:1905516 positive regulation of fertilization;GO:2000344 positive regulation of acrosome reaction	--	--	--	--	--	--	Nucleus	--
A0A9L0S633	Zinc finger protein 473 OS=Equus caballus OX=9796 GN=ZNF473 PE=4 SV=1	ZNF473	0	0	0	0.749715	0.837037	0.651455	0.746069	inf	0	0	up	GO:0006357 regulation of transcription by RNA polymerase II;GO:0006398 mRNA 3'-end processing by stem-loop binding and cleavage	GO:0005634 nucleus;GO:0015030 Cajal body	GO:0000978 RNA polymerase II cis-regulatory region sequence-specific DNA binding;GO:0001228 DNA-binding transcription activator activity, RNA polymerase II-specific;GO:0046872 metal ion binding	R: General function prediction only	K09228	ko05168: Herpes simplex virus 1 infection	IPR013087: Zinc finger C2H2-type;IPR036236: Zinc finger C2H2 superfamily;IPR036051: KRAB domain superfamily;IPR001909: Krueppel-associated box	Nucleus	--
A0A9L0S4F7	Phosphatidylethanolamine N-methyltransferase OS=Equus caballus OX=9796 GN=PEMT PE=3 SV=1	PEMT	1.16542	0.521702	1.06121	0.486993	0.517893	0.287851	0.47037	0.0876642	0.256005	insig	GO:0006656 phosphatidylcholine biosynthetic process;GO:0032259 methylation	GO:0005789 endoplasmic reticulum membrane;GO:0016021 integral component of membrane;GO:0031966 mitochondrial membrane	GO:0000773 phosphatidyl-N-methylethanolamine N-methyltransferase activity;GO:0004608 phosphatidylethanolamine N-methyltransferase activity;GO:0080101 phosphatidyl-N-dimethylethanolamine N-methyltransferase activity	I: Lipid transport and metabolism	K00551	ko00564: Glycerophospholipid metabolism;ko01100: Metabolic pathways	IPR024960: Phosphatidyl-N-methylethanolamine/Phosphatidylethanolamine N-methyltransferase;IPR007318: Phospholipid methyltransferase	Plasma membrane	--
A0A9L0S463	Guided entry of tail-anchored proteins factor 3, ATPase OS=Equus caballus OX=9796 GN=GET3 PE=1 SV=1	GET3	1.64337	2.10291	2.42289	1.67834	1.39716	1.8725	0.802052	0.209547	0.431137	insig	GO:0045048 protein insertion into ER membrane	GO:0005730 nucleolus;GO:0005783 endoplasmic reticulum	GO:0005524 ATP binding;GO:0016887 ATP hydrolysis activity;GO:0046872 metal ion binding	P: Inorganic ion transport and metabolism	K01551	--	IPR027542: Arsenical pump ATPase, ArsA/GET3, eukaryotic;IPR016300: Arsenical pump ATPase, ArsA/GET3;IPR027417: P-loop containing nucleoside triphosphate hydrolase;IPR025723: Anion-transporting ATPase-like domain	Cytoplasm	--
A0A9L0S435	Chromosome 5 C1orf141 homolog OS=Equus caballus OX=9796 GN=C5H1orf141 PE=4 SV=1	C5H1orf141	1.21286	1.06018	1.11452	2.18878	1.47621	1.91327	1.64669	0.040458	0.149681	up	--	--	--	--	--	--	IPR027847: Protein of unknown function DUF4545	Nucleus	--
A0A9L0S327	Biliverdin reductase A OS=Equus caballus OX=9796 GN=BLVRA PE=4 SV=1	BLVRA	1.17884	1.40312	0.929804	1.65213	1.51789	1.79301	1.41326	0.0798856	0.240848	insig	GO:0042167 heme catabolic process	GO:0005737 cytoplasm	GO:0000166 nucleotide binding;GO:0004074 biliverdin reductase (NAD(P)+) activity;GO:0008270 zinc ion binding	--	K00214	ko00860: Porphyrin metabolism;ko01100: Metabolic pathways	IPR017094: Biliverdin reductase A;IPR000683: Gfo/Idh/MocA-like oxidoreductase, N-terminal;IPR015249: Biliverdin reductase, catalytic;IPR036291: NAD(P)-binding domain superfamily	Nucleus	--
A0A9L0S2Q2	PHD finger protein 5A OS=Equus caballus OX=9796 GN=PHF5A PE=3 SV=1	PHF5A	0.0888016	0.079094	0.014531	0.0944607	0.0627399	0.0671825	1.22999	0.521619	0.70428	insig	GO:0000398 mRNA splicing, via spliceosome	--	--	S: Function unknown	K12834	ko03040: Spliceosome	IPR005345: PHF5-like	Cytoplasm	--
A0A9L0S2P0	NADPH--cytochrome P450 reductase OS=Equus caballus OX=9796 GN=POR PE=1 SV=1	POR	0.318116	0.29133	0.406925	0.579129	0.81879	0.65335	2.01823	0.00789588	0.0396467	up	GO:0022900 electron transport chain;GO:0032770 positive regulation of monooxygenase activity;GO:0090346 cellular organofluorine metabolic process	GO:0005789 endoplasmic reticulum membrane;GO:0016021 integral component of membrane	GO:0003958 NADPH-hemoprotein reductase activity;GO:0010181 FMN binding;GO:0050660 flavin adenine dinucleotide binding;GO:0050661 NADP binding	C: Energy production and conversion	K00327	--	IPR023208: NADPH-cytochrome P450 reductase;IPR001709: Flavoprotein pyridine nucleotide cytochrome reductase;IPR039261: Ferredoxin-NADP reductase (FNR), nucleotide-binding domain;IPR017927: FAD-binding domain, ferredoxin reductase-type;IPR023173: NADPH-cytochrome p450 reductase, FAD-binding, alpha-helical domain superfamily;IPR001094: Flavodoxin-like;IPR003097: Sulfite reductase [NADPH] flavoprote…	Cytoplasm	--
A0A9L0S1J1	3-oxoacid CoA-transferase 2 OS=Equus caballus OX=9796 GN=OXCT2 PE=4 SV=1	OXCT2	47.0235	39.2037	19.1339	57.729	43.1565	79.1151	1.70842	0.165511	0.373759	insig	--	GO:0005576 extracellular region;GO:0005739 mitochondrion	GO:0008083 growth factor activity;GO:0008260 3-oxoacid CoA-transferase activity	C: Energy production and conversion	K01027	ko00280: Valine, leucine and isoleucine degradation;ko00650: Butanoate metabolism;ko01100: Metabolic pathways	IPR004165: Coenzyme A transferase family I;IPR012791: 3-oxoacid CoA-transferase, subunit B;IPR037171: NagB/RpiA transferase-like;IPR012792: 3-oxoacid CoA-transferase, subunit A;IPR004163: Coenzyme A transferase binding site	Cytoplasm_Nucleus	--
A0A9L0S147	Importin 7 OS=Equus caballus OX=9796 GN=IPO7 PE=4 SV=1	IPO7	0.659565	0.95399	0.704553	0.510537	0.495952	0.555172	0.673679	0.0676343	0.216745	insig	GO:0006606 protein import into nucleus	GO:0005635 nuclear envelope;GO:0005829 cytosol	GO:0031267 small GTPase binding	Y: Nuclear structure;U: Intracellular trafficking, secretion, and vesicular transport	K20223	ko03013: Nucleocytoplasmic transport	IPR001494: Importin-beta, N-terminal domain;IPR016024: Armadillo-type fold;IPR013713: Exportin-2, central domain;IPR011989: Armadillo-like helical	Cytoplasm	--
A0A9L0S0M6	Eukaryotic translation initiation factor 4H OS=Equus caballus OX=9796 GN=EIF4H PE=1 SV=1	EIF4H	0.498262	0.761629	1.13943	0.679259	1.09947	0.906201	1.11904	0.624537	0.776261	insig	--	GO:0048471 perinuclear region of cytoplasm	GO:0003723 RNA binding;GO:0003743 translation initiation factor activity	R: General function prediction only	K24086	--	IPR034229: eIF4H, RNA recognition motif;IPR012677: Nucleotide-binding alpha-beta plait domain superfamily;IPR000504: RNA recognition motif domain;IPR035979: RNA-binding domain superfamily	Nucleus	--
A0A9L0S0B4	Histone acetyltransferase type B catalytic subunit OS=Equus caballus OX=9796 GN=HAT1 PE=3 SV=1	HAT1	0.454721	0.308602	0.203384	0.280242	0.226759	0.303515	0.838429	0.640807	0.78842	insig	GO:0031509 subtelomeric heterochromatin assembly	GO:0000781 chromosome, telomeric region;GO:0005634 nucleus	GO:0004402 histone acetyltransferase activity;GO:0042393 histone binding	B: Chromatin structure and dynamics	K11303	ko04613: Neutrophil extracellular trap formation;ko05034: Alcoholism	IPR017380: Histone acetyltransferase type B, catalytic subunit;IPR037113: Histone acetyl transferase 1, N-terminal domain superfamily;IPR013523: Histone acetyltransferase HAT1, C-terminal;IPR019467: Histone acetyl transferase HAT1 N-terminal;IPR016181: Acyl-CoA N-acyltransferase	Cytoplasm	--
A0A9L0S083	Immediate early response 3-interacting protein 1 OS=Equus caballus OX=9796 GN=IER3IP1 PE=3 SV=1	IER3IP1	1.01268	1.44591	2.04393	0.727501	0.770904	0.913741	0.535733	0.0886967	0.25771	insig	GO:0015031 protein transport	GO:0016021 integral component of membrane	--	S: Function unknown	K22939	--	IPR013880: Yos1-like	Extracell	CS pos: 20-21. AIA-VL. Pr: 0.4414
A0A9L0RZZ5	RAB5A, member RAS onco family OS=Equus caballus OX=9796 GN=RAB5A PE=4 SV=1	RAB5A	1.22834	1.42006	1.0297	1.09384	0.685585	0.712017	0.677373	0.0966172	0.27208	insig	--	--	GO:0003924 GTPase activity;GO:0005525 GTP binding	U: Intracellular trafficking, secretion, and vesicular transport	K07887	ko04014: Ras signaling pathway;ko04144: Endocytosis;ko04145: Phagosome;ko04962: Vasopressin-regulated water reabsorption;ko05014: Amyotrophic lateral sclerosis;ko05022: Pathways of neurodegeneration - multiple diseases;ko05132: Salmonella infection;ko05146: Amoebiasis;ko05152: Tuberculosis	IPR001806: Small GTPase;IPR005225: Small GTP-binding protein domain;IPR027417: P-loop containing nucleoside triphosphate hydrolase	Cytoplasm	--
A0A9L0RZB3	Ubiquitin conjugation factor E4 OS=Equus caballus OX=9796 GN=UBE4A PE=1 SV=1	UBE4A	2.00532	2.8062	2.49216	2.05141	1.59252	1.87411	0.755515	0.0934359	0.26706	insig	GO:0000209 protein polyubiquitination;GO:0030433 ubiquitin-dependent ERAD pathway	GO:0000151 ubiquitin ligase complex;GO:0005634 nucleus;GO:0005737 cytoplasm	GO:0034450 ubiquitin-ubiquitin ligase activity	O: Posttranslational modification, protein turnover, chaperones	K10596	ko04120: Ubiquitin mediated proteolysis	IPR013083: Zinc finger, RING/FYVE/PHD-type;IPR019474: Ubiquitin conjugation factor E4, core;IPR003613: U-box domain	Cytoplasm	--
A0A9L0RZ58	Sterol carrier protein 2 OS=Equus caballus OX=9796 GN=SCP2 PE=1 SV=1	SCP2	0.284829	0.388413	1.45095	0.720626	0.645182	0.244712	0.75818	0.860088	0.927265	insig	GO:0006694 steroid biosynthetic process;GO:0015914 phospholipid transport;GO:0032385 positive regulation of intracellular cholesterol transport;GO:1901373 lipid hydroperoxide transport	GO:0005654 nucleoplasm;GO:0005739 mitochondrion;GO:0005777 peroxisome;GO:0032991 protein-containing complex	GO:0003988 acetyl-CoA C-acyltransferase activity;GO:0005102 signaling receptor binding;GO:0015485 cholesterol binding;GO:0032934 sterol binding;GO:0033814 propanoyl-CoA C-acyltransferase activity;GO:0036042 long-chain fatty acyl-CoA binding;GO:0050632 propionyl-CoA C2-trimethyltridecanoyltransferase activity;GO:0050633 acetyl-CoA C-myristoyltransferase activity;GO:0070538 oleic acid binding	I: Lipid transport and metabolism	K08764	ko00120: Primary bile acid biosynthesis;ko01040: Biosynthesis of unsaturated fatty acids;ko01100: Metabolic pathways;ko01212: Fatty acid metabolism;ko03320: PPAR signaling pathway;ko04146: Peroxisome	IPR020617: Thiolase, C-terminal;IPR036527: SCP2 sterol-binding domain superfamily;IPR020613: Thiolase, conserved site;IPR016039: Thiolase-like;IPR003033: SCP2 sterol-binding domain;IPR020616: Thiolase, N-terminal;IPR020615: Thiolase, acyl-enzyme intermediate active site	Cytoplasm	--
A0A9L0RYS5	Sphingosine-1-phosphate lyase 1 OS=Equus caballus OX=9796 GN=SGPL1 PE=4 SV=1	SGPL1	0.276366	0.768814	0.0748634	0.713433	0.472618	0.437515	1.44956	0.386076	0.594471	insig	GO:0019752 carboxylic acid metabolic process	--	GO:0016830 carbon-carbon lyase activity;GO:0030170 pyridoxal phosphate binding	E: Amino acid transport and metabolism	K01634	ko00600: Sphingolipid metabolism;ko01100: Metabolic pathways;ko04071: Sphingolipid signaling pathway	IPR015421: Pyridoxal phosphate-dependent transferase, major domain;IPR015422: Pyridoxal phosphate-dependent transferase, small domain;IPR002129: Pyridoxal phosphate-dependent decarboxylase;IPR015424: Pyridoxal phosphate-dependent transferase	Cytoplasm	--
A0A9L0RYH8	tryptophan--tRNA ligase OS=Equus caballus OX=9796 GN=WARS2 PE=3 SV=1	WARS2	2.48667	1.89187	1.18376	2.69507	2.06861	2.52188	1.30981	0.288708	0.508475	insig	GO:0006436 tryptophanyl-tRNA aminoacylation	--	GO:0004830 tryptophan-tRNA ligase activity;GO:0005524 ATP binding	J: Translation, ribosomal structure and biogenesis	K01867	ko00970: Aminoacyl-tRNA biosynthesis	IPR002305: Aminoacyl-tRNA synthetase, class Ic;IPR002306: Tryptophan-tRNA ligase;IPR001412: Aminoacyl-tRNA synthetase, class I, conserved site;IPR014729: Rossmann-like alpha/beta/alpha sandwich fold;IPR024109: Tryptophan-tRNA ligase, bacterial-type	Cytoplasm	--
A0A9L0RYB5	ADAM metallopeptidase domain 2 OS=Equus caballus OX=9796 GN=ADAM2 PE=4 SV=1	ADAM2	20.6248	23.0916	22.7334	12.0235	10.5487	18.8482	0.623334	0.0979713	0.273557	insig	GO:0006508 proteolysis;GO:0007155 cell adhesion;GO:0007338 single fertilization	GO:0016021 integral component of membrane	GO:0004222 metalloendopeptidase activity	O: Posttranslational modification, protein turnover, chaperones	K06833	--	IPR001590: Peptidase M12B, ADAM/reprolysin;IPR034027: Reprolysin domain, adamalysin-type;IPR000742: EGF-like domain;IPR036436: Disintegrin domain superfamily;IPR006586: ADAM, cysteine-rich domain;IPR024079: Metallopeptidase, catalytic domain superfamily;IPR001762: Disintegrin domain;IPR002870: Peptidase M12B, propeptide	Endoplasmic reticulum	CS pos: 16-17. LQT-DN. Pr: 0.3373
A0A9L0RY14	Hsp90 co-chaperone Cdc37 OS=Equus caballus OX=9796 GN=CDC37 PE=1 SV=1	CDC37	4.05636	6.17841	4.23052	4.09965	3.34493	3.2779	0.741257	0.154153	0.358893	insig	--	GO:0005737 cytoplasm	GO:0019901 protein kinase binding	D: Cell cycle control, cell division, chromosome partitioning	K09554	ko04151: PI3K-Akt signaling pathway	IPR013873: Cdc37, C-terminal;IPR013874: Cdc37, Hsp90 binding;IPR004918: Cdc37;IPR038189: Cdc37, Hsp90-binding domain superfamily;IPR013855: Cdc37, N-terminal domain	Nucleus	--
A0A9L0RY12	Peptidase D OS=Equus caballus OX=9796 GN=PEPD PE=1 SV=1	PEPD	1.27236	0.871455	1.10998	0.688783	0.790093	0.612725	0.642818	0.0375666	0.141497	down	--	--	GO:0008233 peptidase activity;GO:0030145 manganese ion binding;GO:0070006 metalloaminopeptidase activity	R: General function prediction only	K14213	--	IPR001131: Peptidase M24B, X-Pro dipeptidase/aminopeptidase P, conserved site;IPR029149: Creatinase/Aminopeptidase P/Spt16, N-terminal;IPR036005: Creatinase/aminopeptidase-like;IPR000994: Peptidase M24;IPR007865: Aminopeptidase P, N-terminal	Extracell	--
A0A9L0RXJ2	Chibby family member 3 OS=Equus caballus OX=9796 GN=CBY3 PE=4 SV=1	CBY3	0.970317	1.01178	0.448149	0.627548	0.579262	0.887114	0.86161	0.749581	0.859637	insig	--	--	--	--	K23402	ko04310: Wnt signaling pathway	IPR028118: Chibby family	Nucleus	--
A0A9L0RXD9	Centromere protein V OS=Equus caballus OX=9796 GN=CENPV PE=3 SV=1	CENPV	0.505626	0.481918	0.320499	0.404046	0.662556	0.491024	1.19081	0.442783	0.643895	insig	GO:0031508 pericentric heterochromatin assembly;GO:0032467 positive regulation of cytokinesis;GO:0033044 regulation of chromosome organization	GO:0000776 kinetochore;GO:0005634 nucleus;GO:0051233 spindle midzone	GO:0016846 carbon-sulfur lyase activity;GO:0046872 metal ion binding	S: Function unknown	--	--	IPR006913: CENP-V/GFA domain;IPR011057: Mss4-like superfamily	Mitochondrion	--
A0A9L0RX56	WD repeat domain 97 OS=Equus caballus OX=9796 GN=WDR97 PE=4 SV=1	WDR97	0.837646	0.609241	0.396587	0.721042	0.555721	0.726137	1.08648	0.644978	0.791316	insig	--	--	--	S: Function unknown	--	--	IPR019775: WD40 repeat, conserved site;IPR001680: WD40 repeat;IPR036322: WD40-repeat-containing domain superfamily;IPR015943: WD40/YVTN repeat-like-containing domain superfamily;IPR016024: Armadillo-type fold	Plasma membrane	--
A0A9L0RX05	Disco interacting B OS=Equus caballus OX=9796 GN=DIP2B PE=3 SV=1	DIP2B	0.591884	0.480776	0.779233	0.586592	0.949521	0.59588	1.15125	0.559152	0.731142	insig	GO:0030517 negative regulation of axon extension;GO:2000758 positive regulation of peptidyl-lysine acetylation	GO:0005634 nucleus;GO:0005737 cytoplasm;GO:0030424 axon;GO:0030425 dendrite;GO:0043204 perikaryon	GO:0043014 alpha-tubulin binding	R: General function prediction only	K24908	--	IPR045851: AMP-binding enzyme, C-terminal domain superfamily;IPR010506: DMAP1-binding domain;IPR037337: Dip2-like domain;IPR042099: ANL, N-terminal domain;IPR000873: AMP-dependent synthetase/ligase	Plasma membrane	--
A0A9L0RWJ9	Suprabasin OS=Equus caballus OX=9796 GN=SBSN PE=1 SV=1	SBSN	0.289776	0.258771	0.193264	0.177334	0.308196	0.274348	1.02436	0.959149	0.980163	insig	--	--	--	--	--	--	--	Extracell	CS pos: 23-24. GWA-AN. Pr: 0.9447
A0A9L0RW72	PAS domain containing serine/threonine kinase OS=Equus caballus OX=9796 GN=PASK PE=4 SV=1	PASK	2.08083	5.48179	3.46577	3.16152	4.99801	4.72829	1.1686	0.548673	0.724016	insig	GO:0006468 protein phosphorylation;GO:0035556 intracellular signal transduction;GO:0043576 regulation of respiratory gaseous exchange;GO:0045719 negative regulation of glycogen biosynthetic process;GO:0046777 protein autophosphorylation;GO:0070092 regulation of glucagon secretion;GO:0097009 energy homeostasis	GO:0005634 nucleus;GO:0005737 cytoplasm;GO:0005829 cytosol	GO:0004674 protein serine/threonine kinase activity;GO:0005524 ATP binding;GO:0035091 phosphatidylinositol binding	T: Signal transduction mechanisms	K08801	--	IPR035965: PAS domain superfamily;IPR000719: Protein kinase domain;IPR000014: PAS domain;IPR017441: Protein kinase, ATP binding site;IPR011009: Protein kinase-like domain superfamily;IPR008271: Serine/threonine-protein kinase, active site	Nucleus	--
A0A9L0RW06	Kinesin family member 17 OS=Equus caballus OX=9796 GN=KIF17 PE=3 SV=1	KIF17	0.666983	0.749936	0.378253	0.548978	0.449472	0.443096	0.803013	0.484048	0.676015	insig	GO:0007018 microtubule-based movement	GO:0005874 microtubule	GO:0003777 microtubule motor activity;GO:0005524 ATP binding;GO:0008017 microtubule binding	--	K20198	ko04814: Motor proteins	IPR001752: Kinesin motor domain;IPR019821: Kinesin motor domain, conserved site;IPR027417: P-loop containing nucleoside triphosphate hydrolase;IPR036961: Kinesin motor domain superfamily	Nucleus	--
A0A9L0RVZ5	Alpha-1,6-mannosyl-glycoprotein 2-beta-N-acetylglucosaminyltransferase OS=Equus caballus OX=9796 GN=MGAT2 PE=3 SV=1	MGAT2	0.603358	0.333893	4.92407	0.720787	0.562373	1.37379	0.453302	0.840205	0.91545	insig	GO:0006487 protein N-linked glycosylation;GO:0009312 oligosaccharide biosynthetic process;GO:0018279 protein N-linked glycosylation via asparagine	GO:0000139 Golgi membrane;GO:0005795 Golgi stack;GO:0016021 integral component of membrane	GO:0008455 alpha-1,6-mannosylglycoprotein 2-beta-N-acetylglucosaminyltransferase activity;GO:0030145 manganese ion binding;GO:0042803 protein homodimerization activity	G: Carbohydrate transport and metabolism	K00736	ko00510: N-Glycan biosynthesis;ko00513: Various types of N-glycan biosynthesis;ko01100: Metabolic pathways	IPR007754: N-acetylglucosaminyltransferase II;IPR029044: Nucleotide-diphospho-sugar transferases	Extracell	--
A0A9L0RVR8	Heme binding protein 1 OS=Equus caballus OX=9796 GN=HEBP1 PE=1 SV=1	HEBP1	0.416573	0.595416	1.05347	0.520111	0.892435	0.516608	0.934007	0.93467	0.966881	insig	--	GO:0110165 cellular anatomical entity	GO:0020037 heme binding	--	--	--	IPR011256: Regulatory factor, effector binding domain superfamily;IPR006917: SOUL haem-binding protein	Cytoplasm	--
A0A9L0RVL8	Solute carrier family 15 member 1 OS=Equus caballus OX=9796 GN=SLC15A1 PE=3 SV=1	SLC15A1	1.03693	1.28155	0.46796	2.07624	0.763477	2.10152	1.77332	0.286323	0.50609	insig	GO:0140206 dipeptide import across plasma membrane	GO:0005887 integral component of plasma membrane;GO:0005903 brush border	GO:0005427 proton-dependent oligopeptide secondary active transmembrane transporter activity;GO:0015333 peptide:proton symporter activity;GO:0071916 dipeptide transmembrane transporter activity	E: Amino acid transport and metabolism	K14206	ko04974: Protein digestion and absorption	IPR000109: Proton-dependent oligopeptide transporter family;IPR018456: PTR2 family proton/oligopeptide symporter, conserved site;IPR036259: MFS transporter superfamily	Plasma membrane	--
A0A9L0RVF8	Ubiquitin protein ligase E3 component n-recognin 7 OS=Equus caballus OX=9796 GN=UBR7 PE=4 SV=1	UBR7	0.540343	0.412146	0.244481	0.285039	0.28475	0.449289	0.851381	0.659614	0.801053	insig	--	--	GO:0008270 zinc ion binding;GO:0061630 ubiquitin protein ligase activity	R: General function prediction only	K11979	--	IPR003126: Zinc finger, UBR-type;IPR011011: Zinc finger, FYVE/PHD-type;IPR013083: Zinc finger, RING/FYVE/PHD-type	Cytoplasm	--
A0A9L0RV73	Chromosome 1 C10orf82 homolog OS=Equus caballus OX=9796 GN=SPMIP5 PE=4 SV=1	SPMIP5	20.4715	20.0917	11.0022	28.3503	26.0833	29.2545	1.62295	0.121166	0.312648	insig	--	--	--	--	--	--	IPR043246: C10orf82-like	Extracell	--
A0A9L0RUM5	Small membrane A-kinase anchor protein OS=Equus caballus OX=9796 GN=C18H2orf88 PE=3 SV=1	C18H2orf88	3.72824	4.71672	5.73112	2.01468	1.37316	3.11864	0.458976	0.0543586	0.187487	insig	--	GO:0005886 plasma membrane	GO:0034237 protein kinase A regulatory subunit binding	--	--	--	IPR027969: Small membrane A-kinase anchor protein	Extracell	--
A0A9L0RU39	L antigen family member 3 OS=Equus caballus OX=9796 GN=LAGE3 PE=3 SV=1	LAGE3	0.4239	0.485933	0.529288	0.566254	0.289306	0.578278	0.996329	0.858995	0.926668	insig	GO:0070525 tRNA threonylcarbamoyladenosine metabolic process	GO:0000408 EKC/KEOPS complex;GO:0005737 cytoplasm;GO:0016604 nuclear body	--	--	K15902	--	IPR015419: CTAG/Pcc1 family	Cytoplasm_Nucleus	--
A0A9L0RTK2	Retinal rod rhodopsin-sensitive cGMP 3',5'-cyclic phosphodiesterase subunit delta OS=Equus caballus OX=9796 GN=PDE6D PE=3 SV=1	PDE6D	3.11111	2.84666	1.58561	3.57122	3.09499	3.50593	1.34849	0.247834	0.471391	insig	GO:0007601 visual perception;GO:0050896 response to stimulus	GO:0005737 cytoplasm;GO:0005829 cytosol;GO:0005856 cytoskeleton;GO:0030659 cytoplasmic vesicle membrane	GO:0005095 GTPase inhibitor activity;GO:0031267 small GTPase binding	T: Signal transduction mechanisms	K13758	ko00230: Purine metabolism;ko01100: Metabolic pathways	IPR014756: Immunoglobulin E-set;IPR037036: GMP phosphodiesterase, delta subunit superfamily;IPR017287: Retinal rod rhodopsin-sensitive cGMP 3', 5'-cyclic phosphodiesterase, delta subunit;IPR008015: GMP phosphodiesterase, delta subunit	Cytoplasm	--
A0A9L0RT93	BCL2 associated X, apoptosis regulator OS=Equus caballus OX=9796 GN=BAX PE=3 SV=1	BAX	0.256758	0.418117	0.432462	0.196365	0.177749	0.268489	0.580314	0.0687663	0.218083	insig	GO:0006915 apoptotic process;GO:0043065 positive regulation of apoptotic process	GO:0016021 integral component of membrane	--	--	K02159	ko01521: EGFR tyrosine kinase inhibitor resistance;ko01522: Endocrine resistance;ko01524: Platinum drug resistance;ko04071: Sphingolipid signaling pathway;ko04115: p53 signaling pathway;ko04141: Protein processing in endoplasmic reticulum;ko04210: Apoptosis;ko04211: Longevity regulating pathway;ko04215: Apoptosis - multiple species;ko04217: Necroptosis;ko04722: Neurotrophin signaling pathway;ko04…	IPR020728: Apoptosis regulator, Bcl-2, BH3 motif, conserved site;IPR036834: Bcl-2-like superfamily;IPR020726: Apoptosis regulator, Bcl-2, BH2 motif, conserved site;IPR002475: Bcl2-like;IPR026298: Bcl-2 family;IPR020717: Apoptosis regulator, Bcl-2, BH1 motif, conserved site;IPR046371: Bcl-2, Bcl-2 homology region 1-3	Plasma membrane	--
A0A9L0RSW2	Fibrous sheath CABYR binding protein OS=Equus caballus OX=9796 GN=FSCB PE=4 SV=1	FSCB	0.569587	0.103716	0.171219	0.281507	0	0	0	0	0	0	down	GO:0033234 negative regulation of protein sumoylation	GO:0035686 sperm fibrous sheath;GO:0097228 sperm principal piece	GO:0005509 calcium ion binding	--	K25630	--	IPR043375: Fibrous sheath CABYR-binding protein	Nucleus	--
A0A9L0RSU2	Calcium and integrin binding 1 OS=Equus caballus OX=9796 GN=CIB1 PE=4 SV=1	CIB1	1.54713	0.933555	1.29151	1.32306	2.42825	1.20812	1.31473	0.414526	0.619412	insig	--	--	GO:0005509 calcium ion binding	T: Signal transduction mechanisms	K17259	--	IPR002048: EF-hand domain;IPR011992: EF-hand domain pair;IPR018247: EF-Hand 1, calcium-binding site	Cytoplasm	--
A0A9L0RSG7	Solute carrier family 9 member B2 OS=Equus caballus OX=9796 GN=SLC9B2 PE=1 SV=1	SLC9B2	0.39367	0.62042	0.899699	0.462425	0.349542	0.353368	0.608915	0.192504	0.410155	insig	--	--	GO:0016491 oxidoreductase activity	R: General function prediction only	K25939	--	IPR002347: Short-chain dehydrogenase/reductase SDR;IPR036291: NAD(P)-binding domain superfamily;IPR020904: Short-chain dehydrogenase/reductase, conserved site	Cytoplasm_Mitochondrion	--
A0A9L0RS89	Acetyl-CoA carboxylase kinase OS=Equus caballus OX=9796 GN=PRKAA1 PE=1 SV=1	PRKAA1	0.512134	0.644061	1.01671	0.561356	0.723222	0.739824	0.931658	0.878972	0.939374	insig	GO:0006468 protein phosphorylation;GO:0016055 Wnt signaling pathway;GO:0031331 positive regulation of cellular catabolic process;GO:0048511 rhythmic process	--	GO:0004679 AMP-activated protein kinase activity;GO:0005524 ATP binding	T: Signal transduction mechanisms	K07198	ko04068: FoxO signaling pathway;ko04140: Autophagy - animal;ko04150: mTOR signaling pathway;ko04151: PI3K-Akt signaling pathway;ko04152: AMPK signaling pathway;ko04211: Longevity regulating pathway;ko04213: Longevity regulating pathway - multiple species;ko04371: Apelin signaling pathway;ko04530: Tight junction;ko04710: Circadian rhythm;ko04714: Thermogenesis;ko04910: Insulin signaling pathway;ko…	IPR032270: AMPK, C-terminal adenylate sensor domain;IPR000719: Protein kinase domain;IPR039137: 5'-AMP-activated protein kinase alpha 1 catalytic subunit, C-terminal;IPR028797: PRKAA1, UBA-like autoinhibitory domain;IPR008271: Serine/threonine-protein kinase, active site;IPR011009: Protein kinase-like domain superfamily;IPR028375: KA1 domain/Ssp2, C-terminal	Cytoplasm	--
A0A9L0RRH8	Histone H3 OS=Equus caballus OX=9796 GN=H3-3A PE=3 SV=1	H3-3A	4.53784	3.95915	4.10162	3.68283	61.0168	5.63238	5.58252	0.391333	0.599114	insig	GO:0001556 oocyte maturation;GO:0001649 osteoblast differentiation;GO:0006997 nucleus organization;GO:0007286 spermatid development;GO:0007338 single fertilization;GO:0007566 embryo implantation;GO:0008283 cell population proliferation;GO:0008584 male gonad development;GO:0031508 pericentric heterochromatin assembly;GO:0031509 subtelomeric heterochromatin assembly;GO:0035264 multicellular organis…	GO:0000781 chromosome, telomeric region;GO:0000786 nucleosome;GO:0000939 inner kinetochore;GO:0001740 Barr body;GO:0005634 nucleus	GO:0003677 DNA binding;GO:0030527 structural constituent of chromatin;GO:0046982 protein heterodimerization activity	B: Chromatin structure and dynamics	K11253	ko04613: Neutrophil extracellular trap formation;ko05034: Alcoholism;ko05202: Transcriptional misregulation in cancer;ko05322: Systemic lupus erythematosus	IPR000164: Histone H3/CENP-A;IPR009072: Histone-fold;IPR007125: Histone H2A/H2B/H3	Nucleus	--
A0A9L0RR41	Kinesin-like protein OS=Equus caballus OX=9796 GN=KIF5B PE=1 SV=1	KIF5B	2.5431	1.92985	2.47076	2.08096	2.17343	1.95246	0.893882	0.352647	0.566342	insig	GO:0007018 microtubule-based movement	GO:0005874 microtubule	GO:0003777 microtubule motor activity;GO:0005524 ATP binding;GO:0008017 microtubule binding	Z: Cytoskeleton	K10396	ko04144: Endocytosis;ko04728: Dopaminergic synapse;ko04814: Motor proteins;ko05010: Alzheimer disease;ko05012: Parkinson disease;ko05014: Amyotrophic lateral sclerosis;ko05016: Huntington disease;ko05020: Prion disease;ko05022: Pathways of neurodegeneration - multiple diseases;ko05132: Salmonella infection;ko05223: Non-small cell lung cancer	IPR036961: Kinesin motor domain superfamily;IPR001752: Kinesin motor domain;IPR027417: P-loop containing nucleoside triphosphate hydrolase;IPR019821: Kinesin motor domain, conserved site	Cytoplasm_Nucleus	--
A0A9L0RQI7	Lemur tyrosine kinase 2 OS=Equus caballus OX=9796 GN=LMTK2 PE=4 SV=1	LMTK2	0.245983	0.301727	0.362703	0.609408	0.509387	0.594576	1.88197	0.0151441	0.0698577	up	GO:0006468 protein phosphorylation	GO:0016021 integral component of membrane	GO:0004672 protein kinase activity;GO:0005524 ATP binding	--	K08898	--	IPR011009: Protein kinase-like domain superfamily;IPR001245: Serine-threonine/tyrosine-protein kinase, catalytic domain;IPR000719: Protein kinase domain;IPR017441: Protein kinase, ATP binding site;IPR008266: Tyrosine-protein kinase, active site	Extracell	CS pos: 22-23. AGA-AP. Pr: 0.8025
A0A9L0RQD1	Cullin 4B OS=Equus caballus OX=9796 GN=CUL4B PE=3 SV=1	CUL4B	1.20281	2.36168	1.0563	0.854848	0.569771	0.934474	0.510538	0.112093	0.298654	insig	GO:0006511 ubiquitin-dependent protein catabolic process;GO:0016567 protein ubiquitination	GO:0031461 cullin-RING ubiquitin ligase complex	GO:0031625 ubiquitin protein ligase binding	D: Cell cycle control, cell division, chromosome partitioning	K10609	ko03420: Nucleotide excision repair;ko04120: Ubiquitin mediated proteolysis;ko05170: Human immunodeficiency virus 1 infection	IPR019559: Cullin protein, neddylation domain;IPR001373: Cullin, N-terminal;IPR016157: Cullin, conserved site;IPR016158: Cullin homology domain;IPR016159: Cullin repeat-like-containing domain superfamily;IPR045093: Cullin;IPR036388: Winged helix-like DNA-binding domain superfamily;IPR036390: Winged helix DNA-binding domain superfamily;IPR036317: Cullin homology domain superfamily	Cytoplasm	--
A0A9L0RQ10	Chromosome 7 C11orf65 homolog OS=Equus caballus OX=9796 GN=C7H11orf65 PE=4 SV=1	C7H11orf65	0.30476	0.271801	0.150577	0.242379	0	0	0	0	0	0	down	GO:0090258 negative regulation of mitochondrial fission;GO:1903215 negative regulation of protein targeting to mitochondrion	GO:0005741 mitochondrial outer membrane;GO:0005829 cytosol	--	--	--	--	--	Mitochondrion	--
A0A9L0RQ03	Ubiquitin like 7 OS=Equus caballus OX=9796 GN=UBL7 PE=4 SV=1	UBL7	0.377868	0.464154	0.397735	0.348136	0.306875	0.379005	0.834048	0.105743	0.287119	insig	--	--	--	O: Posttranslational modification, protein turnover, chaperones;R: General function prediction only	--	--	IPR000626: Ubiquitin-like domain;IPR029071: Ubiquitin-like domain superfamily;IPR015496: Ubiquilin	Cytoplasm	--
A0A9L0RPV6	Alanyl-tRNA synthetase domain containing 1 OS=Equus caballus OX=9796 GN=AARSD1 PE=1 SV=1	AARSD1	1.0295	1.30367	1.68759	0.739877	0.466066	0.574209	0.44274	0.01433	0.066692	down	GO:0006419 alanyl-tRNA aminoacylation	--	GO:0002196 Ser-tRNA(Ala) hydrolase activity;GO:0003676 nucleic acid binding;GO:0004813 alanine-tRNA ligase activity;GO:0005524 ATP binding	R: General function prediction only	K07050	--	IPR018165: Alanyl-tRNA synthetase, class IIc, core domain;IPR012947: Threonyl/alanyl tRNA synthetase, SAD;IPR018163: Threonyl/alanyl tRNA synthetase, class II-like, putative editing domain superfamily;IPR009000: Translation protein, beta-barrel domain superfamily	Mitochondrion	--
A0A9L0RPE5	Methionine synthase OS=Equus caballus OX=9796 GN=MTR PE=3 SV=1	MTR	0.809195	0.466779	0.423198	0.289966	0.326264	0.408165	0.602879	0.128436	0.323507	insig	GO:0009235 cobalamin metabolic process;GO:0032259 methylation;GO:0042558 pteridine-containing compound metabolic process	GO:0005829 cytosol	GO:0008270 zinc ion binding;GO:0008705 methionine synthase activity;GO:0031419 cobalamin binding	--	K00548	ko00270: Cysteine and methionine metabolism;ko00450: Selenocompound metabolism;ko00670: One carbon pool by folate;ko01100: Metabolic pathways;ko01230: Biosynthesis of amino acids	IPR011822: Cobalamin-dependent methionine synthase;IPR000489: Pterin-binding domain;IPR004223: Vitamin B12-dependent methionine synthase, activation domain;IPR037010: Vitamin B12-dependent methionine synthase, activation domain superfamily;IPR003759: Cobalamin (vitamin B12)-binding module, cap domain;IPR036594: Methionine synthase domain;IPR006158: Cobalamin (vitamin B12)-binding domain;IPR011005…	Cytoplasm	--
A0A9L0RP68	Galectin OS=Equus caballus OX=9796 GN=LGALS1 PE=1 SV=1	LGALS1	14.8783	38.8955	20.3105	4.18535	3.80886	3.12888	0.150141	0.0166859	0.075803	down	GO:0002317 plasma cell differentiation;GO:0031295 T cell costimulation;GO:0043065 positive regulation of apoptotic process;GO:0045445 myoblast differentiation;GO:0046598 positive regulation of viral entry into host cell;GO:0050729 positive regulation of inflammatory response;GO:0098609 cell-cell adhesion	GO:0005615 extracellular space;GO:1990724 galectin complex	GO:0030246 carbohydrate binding;GO:0043236 laminin binding	W: Extracellular structures	K06830	--	IPR001079: Galectin, carbohydrate recognition domain;IPR013320: Concanavalin A-like lectin/glucanase domain superfamily;IPR044156: Galectin-like	Extracell	--
A0A9L0RP23	Intersectin 2 OS=Equus caballus OX=9796 GN=ITSN2 PE=4 SV=1	ITSN2	0.271514	0.293186	0.225132	0.183903	0.279957	0.107418	0.72329	0.29087	0.510583	insig	GO:0006897 endocytosis	GO:0110165 cellular anatomical entity	GO:0005085 guanyl-nucleotide exchange factor activity;GO:0005509 calcium ion binding	T: Signal transduction mechanisms;U: Intracellular trafficking, secretion, and vesicular transport	K20045	--	IPR035737: Intersectin-2, first SH3 domain;IPR000219: Dbl homology (DH) domain;IPR000261: EH domain;IPR001452: SH3 domain;IPR035899: Dbl homology (DH) domain superfamily;IPR036028: SH3-like domain superfamily;IPR002048: EF-hand domain;IPR018247: EF-Hand 1, calcium-binding site;IPR035738: Intersectin-2, second SH3 domain;IPR001849: Pleckstrin homology domain;IPR035740: Intersectin-2, fourth SH3 do…	Nucleus	--
A0A9L0RNT2	Chromosome 21 C5orf49 homolog OS=Equus caballus OX=9796 GN=CFAP90 PE=4 SV=1	CFAP90	3.35947	3.2302	5.51159	4.25891	3.76538	4.84626	1.06357	0.675314	0.81346	insig	--	--	--	--	--	--	IPR027901: Protein of unknown function DUF4541	Cytoplasm	--
A0A9L0RNJ9	Paraoxonase OS=Equus caballus OX=9796 GN=PON3 PE=1 SV=1	PON3	0.828016	2.95926	1.42461	1.7373	0	0	0	0	0	0	down	GO:0003096 renal sodium ion transport;GO:0009636 response to toxic substance;GO:0019439 aromatic compound catabolic process;GO:0032929 negative regulation of superoxide anion generation;GO:0046395 carboxylic acid catabolic process;GO:0051649 establishment of localization in cell	GO:0005615 extracellular space	GO:0004064 arylesterase activity;GO:0042803 protein homodimerization activity;GO:0046872 metal ion binding;GO:0102007 acyl-L-homoserine-lactone lactonohydrolase activity	--	K01045	--	IPR002640: Arylesterase;IPR011042: Six-bladed beta-propeller, TolB-like	Endoplasmic reticulum	CS pos: 18-19. LIG-ER. Pr: 0.3086
A0A9L0RM21	Ribonuclease L OS=Equus caballus OX=9796 GN=RNASEL PE=4 SV=1	RNASEL	0.257023	0.302996	0.266131	0.222606	0.307029	0.291422	0.993837	0.913035	0.955263	insig	GO:0006396 RNA processing;GO:0006397 mRNA processing;GO:0006468 protein phosphorylation;GO:0043488 regulation of mRNA stability;GO:0045071 negative regulation of viral genome replication;GO:0045444 fat cell differentiation;GO:0045944 positive regulation of transcription by RNA polymerase II;GO:0046326 positive regulation of glucose import;GO:0051607 defense response to virus	--	GO:0003723 RNA binding;GO:0004540 ribonuclease activity;GO:0004672 protein kinase activity;GO:0005524 ATP binding;GO:0043021 ribonucleoprotein complex binding	T: Signal transduction mechanisms	K01165	ko04621: NOD-like receptor signaling pathway;ko05160: Hepatitis C;ko05164: Influenza A;ko05168: Herpes simplex virus 1 infection	IPR008266: Tyrosine-protein kinase, active site;IPR002110: Ankyrin repeat;IPR011009: Protein kinase-like domain superfamily;IPR000719: Protein kinase domain;IPR036770: Ankyrin repeat-containing domain superfamily;IPR010513: KEN domain;IPR042745: RNase L, RNase domain;IPR038357: KEN domain superfamily	Nucleus	--
A0A9L0RL99	ADAM metallopeptidase domain 29 OS=Equus caballus OX=9796 GN=ADAM29 PE=4 SV=1	ADAM29	7.50155	5.40733	3.01399	11.6681	6.63325	9.91202	1.77188	0.137163	0.33677	insig	GO:0006508 proteolysis;GO:0008584 male gonad development	GO:0005886 plasma membrane;GO:0009897 external side of plasma membrane;GO:0016021 integral component of membrane;GO:1990913 sperm head plasma membrane	GO:0004222 metalloendopeptidase activity	O: Posttranslational modification, protein turnover, chaperones	K16069	--	IPR001590: Peptidase M12B, ADAM/reprolysin;IPR006586: ADAM, cysteine-rich domain;IPR001762: Disintegrin domain;IPR024079: Metallopeptidase, catalytic domain superfamily;IPR002870: Peptidase M12B, propeptide;IPR018358: Disintegrin, conserved site;IPR036436: Disintegrin domain superfamily;IPR034027: Reprolysin domain, adamalysin-type	Plasma membrane	--
A0A9L0RKV5	Charged multivesicular body protein 1B OS=Equus caballus OX=9796 GN=CHMP1B PE=3 SV=1	CHMP1B	1.92768	1.24214	3.49019	0.912122	2.36161	1.62234	0.735145	0.515454	0.700382	insig	GO:0001778 plasma membrane repair;GO:0007080 mitotic metaphase plate congression;GO:0031468 nuclear membrane reassembly;GO:0039702 viral budding via host ESCRT complex;GO:0043162 ubiquitin-dependent protein catabolic process via the multivesicular body sorting pathway;GO:0046761 viral budding from plasma membrane;GO:0060548 negative regulation of cell death;GO:0061952 midbody abscission;GO:007198…	GO:0000776 kinetochore;GO:0005643 nuclear pore;GO:0005765 lysosomal membrane;GO:0005828 kinetochore microtubule;GO:0030496 midbody;GO:0032585 multivesicular body membrane;GO:1904930 amphisome membrane	--	U: Intracellular trafficking, secretion, and vesicular transport	K12197	ko04144: Endocytosis;ko04217: Necroptosis	IPR005024: Snf7 family	Nucleus	--
A0A9L0RKT6	Tectonin beta-propeller repeat containing 1 OS=Equus caballus OX=9796 GN=TECPR1 PE=3 SV=1	TECPR1	2.45791	3.2693	2.05026	2.01716	1.10608	2.36632	0.705829	0.246316	0.469544	insig	GO:0097352 autophagosome maturation;GO:1901096 regulation of autophagosome maturation	GO:0000421 autophagosome membrane;GO:0005654 nucleoplasm;GO:0005765 lysosomal membrane;GO:0016021 integral component of membrane	GO:0032266 phosphatidylinositol-3-phosphate binding	R: General function prediction only	K17988	--	IPR010482: Peroxin domain;IPR006624: Beta-propeller repeat TECPR;IPR006614: Peroxin/Ferlin domain	Nucleus	--
A0A9L0RJZ9	Acyl-coenzyme A oxidase OS=Equus caballus OX=9796 GN=ACOX1 PE=1 SV=1	ACOX1	0.254523	0.567505	0.515282	0.323444	0.161395	0.399369	0.661183	0.318805	0.536204	insig	GO:0033540 fatty acid beta-oxidation using acyl-CoA oxidase	GO:0005777 peroxisome	GO:0003997 acyl-CoA oxidase activity;GO:0005504 fatty acid binding;GO:0071949 FAD binding	I: Lipid transport and metabolism	K00232	ko00071: Fatty acid degradation;ko00410: beta-Alanine metabolism;ko00592: alpha-Linolenic acid metabolism;ko00640: Propanoate metabolism;ko01040: Biosynthesis of unsaturated fatty acids;ko01100: Metabolic pathways;ko01200: Carbon metabolism;ko01212: Fatty acid metabolism;ko03320: PPAR signaling pathway;ko04024: cAMP signaling pathway;ko04146: Peroxisome;ko04936: Alcoholic liver disease	IPR002655: Acyl-CoA oxidase, C-terminal;IPR009100: Acyl-CoA dehydrogenase/oxidase, N-terminal and middle domain superfamily;IPR036250: Acyl-CoA dehydrogenase-like, C-terminal;IPR034171: Peroxisomal acyl-coenzyme A oxidase;IPR037069: Acyl-CoA dehydrogenase/oxidase, N-terminal domain superfamily;IPR006091: Acyl-CoA oxidase/dehydrogenase, middle domain;IPR012258: Acyl-CoA oxidase;IPR046373: Acyl-CoA…	Cytoplasm	--
A0A9L0RJP7	Argininosuccinate lyase OS=Equus caballus OX=9796 GN=ASL PE=1 SV=1	ASL	3.30368	1.03956	1.9299	1.75234	1.09681	1.20591	0.646418	0.413068	0.618537	insig	GO:0000050 urea cycle;GO:0007626 locomotory behavior;GO:0009791 post-embryonic development;GO:0019676 ammonia assimilation cycle;GO:0042450 arginine biosynthetic process via ornithine;GO:0045429 positive regulation of nitric oxide biosynthetic process	GO:0005829 cytosol	GO:0004056 argininosuccinate lyase activity;GO:0042802 identical protein binding	E: Amino acid transport and metabolism	K01755	ko00220: Arginine biosynthesis;ko00250: Alanine, aspartate and glutamate metabolism;ko01100: Metabolic pathways;ko01230: Biosynthesis of amino acids	IPR009049: Argininosuccinate lyase;IPR020557: Fumarate lyase, conserved site;IPR000362: Fumarate lyase family;IPR022761: Fumarate lyase, N-terminal;IPR008948: L-Aspartase-like;IPR024083: Fumarase/histidase, N-terminal;IPR029419: Argininosuccinate lyase, C-terminal	Nucleus	--
A0A9L0RJI9	Developmentally regulated GTP binding protein 2 OS=Equus caballus OX=9796 GN=DRG2 PE=1 SV=1	DRG2	0.588161	0.733701	0.595555	0.726792	0.501767	0.600599	0.953969	0.703086	0.831565	insig	--	--	GO:0003924 GTPase activity;GO:0005525 GTP binding	T: Signal transduction mechanisms	K06944	--	IPR045001: Developmentally regulated GTP-binding protein;IPR012676: TGS-like;IPR027417: P-loop containing nucleoside triphosphate hydrolase;IPR031167: OBG-type guanine nucleotide-binding (G) domain;IPR006073: GTP binding domain;IPR004095: TGS;IPR006074: GTP1/OBG, conserved site;IPR031662: GTP binding protein, second domain;IPR012675: Beta-grasp domain superfamily;IPR005225: Small GTP-binding prot…	Cytoplasm	--
A0A9L0RIR1	Protein arginine methyltransferase NDUFAF7 OS=Equus caballus OX=9796 GN=NDUFAF7 PE=3 SV=1	NDUFAF7	1.18948	1.16276	0.742965	1.04679	0.938359	1.10882	0.999599	0.913366	0.955263	insig	GO:0019918 peptidyl-arginine methylation, to symmetrical-dimethyl arginine;GO:0032981 mitochondrial respiratory chain complex I assembly	GO:0005739 mitochondrion	GO:0019899 enzyme binding;GO:0035243 protein-arginine omega-N symmetric methyltransferase activity	S: Function unknown	K18164	ko04714: Thermogenesis	IPR038375: Protein arginine methyltransferase NDUFAF7 superfamily;IPR029063: S-adenosyl-L-methionine-dependent methyltransferase superfamily;IPR003788: Protein arginine methyltransferase NDUFAF7	Mitochondrion	--
A0A9L0RIE0	UPF2 regulator of nonsense mediated mRNA decay OS=Equus caballus OX=9796 GN=UPF2 PE=4 SV=1	UPF2	0	0	0	0.270382	0.329094	0.301963	0.30048	inf	0	0	up	GO:0000184 nuclear-transcribed mRNA catabolic process, nonsense-mediated decay	GO:0005737 cytoplasm	GO:0003723 RNA binding	A: RNA processing and modification	K14327	ko03013: Nucleocytoplasmic transport;ko03015: mRNA surveillance pathway	IPR016024: Armadillo-type fold;IPR003890: MIF4G-like, type 3;IPR007193: Up-frameshift suppressor 2, C-terminal;IPR039762: Nonsense-mediated mRNA decay protein Nmd2/UPF2	Nucleus	--
A0A9L0RIA1	RAN binding protein 6 OS=Equus caballus OX=9796 GN=RANBP6 PE=4 SV=1	RANBP6	17.574	12.3087	8.1684	10.0703	4.52676	9.72396	0.639166	0.250919	0.474894	insig	GO:0006606 protein import into nucleus	GO:0005634 nucleus;GO:0005737 cytoplasm	--	Y: Nuclear structure;U: Intracellular trafficking, secretion, and vesicular transport	K20222	ko03013: Nucleocytoplasmic transport	IPR041389: Importin repeat 6;IPR011989: Armadillo-like helical;IPR000357: HEAT repeat;IPR041653: Importin repeat 4;IPR016024: Armadillo-type fold	Cytoplasm	--
A0A9L0RI96	Glyoxalase domain containing 4 OS=Equus caballus OX=9796 GN=GLOD4 PE=1 SV=1	GLOD4	11.132	14.2824	9.8796	8.9792	8.1097	10.6288	0.785337	0.160377	0.367167	insig	--	--	--	G: Carbohydrate transport and metabolism	--	--	IPR037523: Vicinal oxygen chelate (VOC) domain;IPR043194: Glyoxalase domain-containing protein 4, C-terminal;IPR043193: Glyoxalase domain-containing protein 4;IPR029068: Glyoxalase/Bleomycin resistance protein/Dihydroxybiphenyl dioxygenase	Cytoplasm	--
A0A9L0RI81	Adenylate kinase 9 OS=Equus caballus OX=9796 GN=AK9 PE=4 SV=1	AK9	5.67118	5.37424	2.96419	7.11985	5.16714	6.82835	1.36445	0.239786	0.463394	insig	GO:0006139 nucleobase-containing compound metabolic process;GO:0016310 phosphorylation	--	GO:0004550 nucleoside diphosphate kinase activity;GO:0005524 ATP binding	F: Nucleotide transport and metabolism	K18533	ko00230: Purine metabolism;ko00240: Pyrimidine metabolism;ko01100: Metabolic pathways;ko01232: Nucleotide metabolism;ko01240: Biosynthesis of cofactors	IPR000850: Adenylate kinase/UMP-CMP kinase;IPR027417: P-loop containing nucleoside triphosphate hydrolase;IPR003593: AAA+ ATPase domain	Cytoplasm	--
A0A9L0RI54	EF-hand domain-containing protein OS=Equus caballus OX=9796 GN=CAPS PE=4 SV=1	CAPS	2.1243	2.31929	3.36126	1.89233	2.52342	1.33368	0.736649	0.246115	0.469291	insig	--	GO:0005737 cytoplasm	GO:0005509 calcium ion binding	T: Signal transduction mechanisms	K23909	--	IPR002048: EF-hand domain;IPR018247: EF-Hand 1, calcium-binding site;IPR011992: EF-hand domain pair	Nucleus	--
A0A9L0RH84	X-ray repair cross complementing 5 OS=Equus caballus OX=9796 GN=XRCC5 PE=3 SV=1	XRCC5	0.380297	0.384511	0.339708	0.465859	0.321513	0.317575	1.00039	0.921177	0.959114	insig	GO:0000723 telomere maintenance;GO:0002218 activation of innate immune response;GO:0006303 double-strand break repair via nonhomologous end joining;GO:0006310 DNA recombination;GO:0022008 neurogenesis;GO:0032212 positive regulation of telomere maintenance via telomerase;GO:0034462 small-subunit processome assembly;GO:0045860 positive regulation of protein kinase activity;GO:0045892 negative regul…	GO:0000781 chromosome, telomeric region;GO:0005654 nucleoplasm;GO:0005730 nucleolus;GO:0005737 cytoplasm;GO:0005886 plasma membrane;GO:0032040 small-subunit processome;GO:0032993 protein-DNA complex;GO:0043564 Ku70:Ku80 complex;GO:0070418 DNA-dependent protein kinase complex;GO:0070419 nonhomologous end joining complex;GO:0090734 site of DNA damage	GO:0000976 transcription cis-regulatory region binding;GO:0003678 DNA helicase activity;GO:0003684 damaged DNA binding;GO:0003691 double-stranded telomeric DNA binding;GO:0005524 ATP binding;GO:0008022 protein C-terminus binding;GO:0016787 hydrolase activity;GO:0031625 ubiquitin protein ligase binding;GO:0034511 U3 snoRNA binding;GO:0042162 telomeric DNA binding;GO:0044877 protein-containing comp…	L: Replication, recombination and repair	K10885	ko03450: Non-homologous end-joining	IPR036465: von Willebrand factor A-like domain superfamily;IPR006164: Ku70/Ku80 beta-barrel domain;IPR036494: Ku, C-terminal domain superfamily;IPR024193: Ku80;IPR014893: Ku, C-terminal;IPR016194: SPOC-like, C-terminal domain superfamily;IPR005161: Ku70/Ku80, N-terminal alpha/beta;IPR005160: Ku70/Ku80 C-terminal arm;IPR002035: von Willebrand factor, type A	Endoplasmic reticulum	CS pos: 25-26. GFA-MS. Pr: 0.4525
A0A9L0RH69	Dimethylaniline monooxygenase [N-oxide-forming] 3 OS=Equus caballus OX=9796 GN=FMO3 PE=1 SV=1	FMO3	0.547458	0.839515	1.62593	1.0043	0	0	0	0	0	0	down	--	GO:0005789 endoplasmic reticulum membrane;GO:0016021 integral component of membrane	GO:0004497 monooxygenase activity;GO:0004499 N,N-dimethylaniline monooxygenase activity;GO:0050660 flavin adenine dinucleotide binding;GO:0050661 NADP binding	Q: Secondary metabolites biosynthesis, transport and catabolism	K00485	ko00430: Taurine and hypotaurine metabolism;ko00982: Drug metabolism - cytochrome P450;ko01100: Metabolic pathways	IPR036188: FAD/NAD(P)-binding domain superfamily;IPR000960: Flavin monooxygenase FMO;IPR002255: Flavin monooxygenase (FMO) 3;IPR020946: Flavin monooxygenase-like	Peroxisome	--
A0A9L0RGB3	Cilia and flagella associated protein 251 OS=Equus caballus OX=9796 GN=CFAP251 PE=4 SV=1	CFAP251	4.84626	4.23395	2.9796	5.46254	4.94647	5.92311	1.35426	0.146337	0.349557	insig	--	--	--	--	K24228	--	IPR001680: WD40 repeat;IPR036322: WD40-repeat-containing domain superfamily;IPR015943: WD40/YVTN repeat-like-containing domain superfamily;IPR011992: EF-hand domain pair	Nucleus	--
A0A9L0RGA7	WD repeat-containing protein 44 OS=Equus caballus OX=9796 GN=WDR44 PE=4 SV=1	WDR44	1.71985	2.5579	1.79909	1.79441	1.57302	1.55241	0.809606	0.252809	0.476981	insig	--	GO:0005794 Golgi apparatus	--	S: Function unknown	K20241	--	IPR001680: WD40 repeat;IPR020472: G-protein beta WD-40 repeat;IPR036322: WD40-repeat-containing domain superfamily;IPR015943: WD40/YVTN repeat-like-containing domain superfamily;IPR040324: WD repeat-containing protein WDR44/Dgr2	Nucleus	--
A0A9L0RG90	CXADR Ig-like cell adhesion molecule OS=Equus caballus OX=9796 GN=CXADR PE=4 SV=1	CXADR	3.50793	4.03144	8.91439	4.57384	3.67391	5.38192	0.828363	0.748896	0.859403	insig	--	GO:0016021 integral component of membrane	--	--	K06788	ko03267: Virion - Adenovirus;ko05416: Viral myocarditis	IPR007110: Immunoglobulin-like domain;IPR013783: Immunoglobulin-like fold;IPR036179: Immunoglobulin-like domain superfamily;IPR003598: Immunoglobulin subtype 2;IPR013151: Immunoglobulin;IPR013106: Immunoglobulin V-set domain;IPR003599: Immunoglobulin subtype	Plasma membrane	CS pos: 19-20. TRS-LS. Pr: 0.5105
A0A9L0RF41	UPF3A regulator of nonsense mediated mRNA decay OS=Equus caballus OX=9796 GN=UPF3A PE=3 SV=1	UPF3A	0.290847	0.203012	0.238731	0.148411	0.110426	0.19211	0.61555	0.0687814	0.218083	insig	GO:0000184 nuclear-transcribed mRNA catabolic process, nonsense-mediated decay	--	GO:0003676 nucleic acid binding	A: RNA processing and modification	K14328	ko03013: Nucleocytoplasmic transport;ko03015: mRNA surveillance pathway	IPR012677: Nucleotide-binding alpha-beta plait domain superfamily;IPR039722: Nonsense-mediated mRNA decay protein 3;IPR005120: UPF3 domain;IPR035979: RNA-binding domain superfamily	Nucleus	--
A0A9L0REW9	Tetraspanin OS=Equus caballus OX=9796 GN=LURAP1 PE=3 SV=1	LURAP1	4.25942	1.12647	1.06613	2.15067	0	0	0	0	0	0	down	GO:0050821 protein stabilization	GO:0005654 nucleoplasm;GO:0005886 plasma membrane;GO:0016021 integral component of membrane;GO:0030054 cell junction;GO:0031982 vesicle;GO:0048471 perinuclear region of cytoplasm	--	R: General function prediction only	K17348	--	IPR018499: Tetraspanin/Peripherin;IPR000301: Tetraspanin, animals;IPR008952: Tetraspanin, EC2 domain superfamily;IPR018503: Tetraspanin, conserved site	Plasma membrane	--
A0A9L0REI8	Vacuolar protein sorting-associated protein 52 homolog OS=Equus caballus OX=9796 GN=VPS52 PE=3 SV=1	VPS52	0.585244	0.552265	0.53494	0.467516	0.47558	0.440544	0.827314	0.00594684	0.0305064	insig	GO:0006896 Golgi to vacuole transport;GO:0007041 lysosomal transport;GO:0010668 ectodermal cell differentiation;GO:0015031 protein transport;GO:0032456 endocytic recycling;GO:0042147 retrograde transport, endosome to Golgi;GO:0048611 embryonic ectodermal digestive tract development	GO:0000938 GARP complex;GO:0005829 cytosol;GO:0016020 membrane;GO:0048471 perinuclear region of cytoplasm;GO:1990745 EARP complex	GO:0019905 syntaxin binding	U: Intracellular trafficking, secretion, and vesicular transport;Z: Cytoskeleton	K20298	--	IPR007258: Vps52	Cytoplasm	--
A0A9L0RD76	LKAAEAR motif containing 1 OS=Equus caballus OX=9796 GN=LKAAEAR1 PE=4 SV=1	LKAAEAR1	1.6026	1.30403	3.10436	1.60284	1.61448	3.69844	1.15052	0.751144	0.860377	insig	--	--	--	--	--	--	IPR029152: Protein LKAAEAR1	Cytoplasm_Nucleus	--
A0A9L0RD68	Elongator complex protein 1 OS=Equus caballus OX=9796 GN=ELP1 PE=3 SV=1	ELP1	0.482905	0.459682	0.435877	0.543502	0.295066	0.28337	0.813904	0.354084	0.567625	insig	GO:0002926 tRNA wobble base 5-methoxycarbonylmethyl-2-thiouridinylation	GO:0005634 nucleus;GO:0005829 cytosol;GO:0033588 elongator holoenzyme complex	GO:0000049 tRNA binding;GO:0043621 protein self-association	K: Transcription	K11373	--	IPR006849: Elongator complex protein 1;IPR015943: WD40/YVTN repeat-like-containing domain superfamily	Nucleus	--
A0A9L0RCT3	Mitochondrial translational initiation factor 2 OS=Equus caballus OX=9796 GN=MTIF2 PE=3 SV=1	MTIF2	0.60199	0.746554	0.426543	0.20593	0.407551	0.425558	0.585345	0.130515	0.327289	insig	GO:0006413 translational initiation;GO:0070124 mitochondrial translational initiation	GO:0005654 nucleoplasm;GO:0005737 cytoplasm;GO:0005739 mitochondrion	GO:0003743 translation initiation factor activity;GO:0003924 GTPase activity;GO:0005525 GTP binding	J: Translation, ribosomal structure and biogenesis	K02519	--	IPR015760: Translation initiation factor IF- 2;IPR000178: Translation initiation factor IF-2, bacterial-like;IPR044145: Translation initiation factor IF-2, domain II;IPR036925: Translation initiation factor IF-2, domain 3 superfamily;IPR005225: Small GTP-binding protein domain;IPR000795: Translational (tr)-type GTP-binding domain;IPR009000: Translation protein, beta-barrel domain superfamily;IPR0…	Nucleus	--
A0A9L0RCR6	FERM domain containing 8 OS=Equus caballus OX=9796 GN=FRMD8 PE=4 SV=1	FRMD8	3.53685	3.61192	3.37445	1.59631	2.20644	2.49389	0.598357	0.0546561	0.188041	insig	--	GO:0005856 cytoskeleton	--	T: Signal transduction mechanisms	K23972	--	IPR019748: FERM central domain;IPR011993: PH-like domain superfamily;IPR000299: FERM domain;IPR035963: FERM superfamily, second domain;IPR019749: Band 4.1 domain;IPR014352: FERM/acyl-CoA-binding protein superfamily	Nucleus	--
A0A9L0RC84	ATPase 13A1 OS=Equus caballus OX=9796 GN=ATP13A1 PE=3 SV=1	ATP13A1	0.465903	0.391068	0.449206	0.456266	0.621396	0.522316	1.22493	0.146352	0.349557	insig	GO:0006874 cellular calcium ion homeostasis;GO:0055085 transmembrane transport;GO:0140569 extraction of mislocalized protein from ER membrane	GO:0016020 membrane;GO:0030176 integral component of endoplasmic reticulum membrane	GO:0005524 ATP binding;GO:0015662 P-type ion transporter activity;GO:0016887 ATP hydrolysis activity;GO:0019829 ATPase-coupled cation transmembrane transporter activity;GO:0140567 transmembrane protein dislocase activity	P: Inorganic ion transport and metabolism	K14950	--	IPR023299: P-type ATPase, cytoplasmic domain N;IPR023298: P-type ATPase, transmembrane domain superfamily;IPR023214: HAD superfamily;IPR001757: P-type ATPase;IPR036412: HAD-like superfamily;IPR006544: P-type ATPase, subfamily V;IPR018303: P-type ATPase, phosphorylation site;IPR044492: P-type ATPase, haloacid dehalogenase domain;IPR008250: P-type ATPase, A domain superfamily	Plasma membrane	--
A0A9L0RC74	Glutathione S-transferase C-terminal domain-containing protein OS=Equus caballus OX=9796 GN=GSTCD PE=3 SV=1	GSTCD	0.354697	0.388913	0.115999	0.220044	0.151855	0.188221	0.6516	0.511633	0.69795	insig	--	GO:0005737 cytoplasm	--	--	--	--	IPR025714: Methyltransferase domain;IPR029063: S-adenosyl-L-methionine-dependent methyltransferase superfamily;IPR036282: Glutathione S-transferase, C-terminal domain superfamily;IPR010987: Glutathione S-transferase, C-terminal-like	Cytoplasm	--
A0A9L0RC39	Coiled-coil domain containing 142 OS=Equus caballus OX=9796 GN=CCDC142 PE=4 SV=1	CCDC142	0.377794	0.339602	0.173208	0.36441	0.259279	0.203877	0.929219	0.881118	0.940352	insig	--	--	--	--	--	--	IPR026700: Coiled-coil domain-containing protein 142	Mitochondrion	--
A0A9L0RBN2	Secretory carrier-associated membrane protein OS=Equus caballus OX=9796 GN=SCAMP2 PE=3 SV=1	SCAMP2	4.89539	3.68358	1.3853	2.32775	2.95455	1.58223	0.688915	0.561704	0.732827	insig	GO:0015031 protein transport	GO:0016021 integral component of membrane	--	U: Intracellular trafficking, secretion, and vesicular transport	K19995	--	IPR007273: SCAMP	Plasma membrane	--
A0A9L0RBG1	Structural maintenance of chromosomes protein OS=Equus caballus OX=9796 GN=SMC4 PE=3 SV=1	SMC4	1.04122	0.977679	0.666623	0.576061	0.333191	0.332656	0.462445	0.0295757	0.118454	down	GO:0007076 mitotic chromosome condensation;GO:0010032 meiotic chromosome condensation;GO:0045132 meiotic chromosome segregation;GO:0051383 kinetochore organization;GO:0051984 positive regulation of chromosome segregation;GO:1905820 positive regulation of chromosome separation;GO:1905821 positive regulation of chromosome condensation	GO:0000775 chromosome, centromeric region;GO:0000794 condensed nuclear chromosome;GO:0000796 condensin complex;GO:0005829 cytosol;GO:0016607 nuclear speck	GO:0003682 chromatin binding;GO:0003697 single-stranded DNA binding;GO:0005524 ATP binding;GO:0016887 ATP hydrolysis activity	B: Chromatin structure and dynamics;D: Cell cycle control, cell division, chromosome partitioning	K06675	--	IPR027417: P-loop containing nucleoside triphosphate hydrolase;IPR036277: SMCs flexible hinge superfamily;IPR010935: SMCs flexible hinge;IPR041738: Structural maintenance of chromosomes 4, ABC domain, eukaryotic;IPR003395: RecF/RecN/SMC, N-terminal;IPR024704: Structural maintenance of chromosomes protein	Nucleus	--
A0A9L0RAN1	Chloride channel CLIC-like protein 1 OS=Equus caballus OX=9796 GN=CLCC1 PE=3 SV=1	CLCC1	0.116869	0.205951	0.218425	0.180415	0	0	0	0	0	0	down	--	GO:0005783 endoplasmic reticulum;GO:0016021 integral component of membrane;GO:0031965 nuclear membrane;GO:0044233 mitochondria-associated endoplasmic reticulum membrane	GO:0005254 chloride channel activity	--	K22188	--	IPR009231: Chloride channel CLIC-like	Plasma membrane	CS pos: 18-19. GYA-HD. Pr: 0.8573
A0A9L0RAM4	Dynein axonemal assembly factor 9 OS=Equus caballus OX=9796 GN=DNAAF9 PE=4 SV=1	DNAAF9	0.869677	0.369037	0.371346	0.410707	0.353777	0.412666	0.731122	0.507125	0.695249	insig	--	--	--	--	--	--	--	Nucleus	--
A0A9L0R9Q4	TNF receptor associated factor 2 OS=Equus caballus OX=9796 GN=TRAF2 PE=3 SV=1	TRAF2	2.18318	2.38717	5.05801	2.4536	2.69266	2.54105	0.798402	0.629908	0.779699	insig	GO:0006956 complement activation	GO:0005576 extracellular region;GO:0005579 membrane attack complex	--	--	K03999	ko04610: Complement and coagulation cascades;ko04810: Regulation of actin cytoskeleton;ko05020: Prion disease;ko05146: Amoebiasis;ko05171: Coronavirus disease - COVID-19;ko05322: Systemic lupus erythematosus	IPR000566: Lipocalin/cytosolic fatty-acid binding domain;IPR012674: Calycin;IPR043245: Complement component C8 gamma chain;IPR022272: Lipocalin family conserved site;IPR002968: Alpha-1-microglobulin	Nucleus	--
A0A9L0R9L0	Phosducin like 3 OS=Equus caballus OX=9796 GN=PDCL3 PE=3 SV=1	PDCL3	0.641854	0.647606	0.439952	0.738171	0.445437	0.33412	0.877598	0.56485	0.735795	insig	GO:0001525 angiogenesis;GO:0001938 positive regulation of endothelial cell proliferation;GO:0006457 protein folding;GO:0010628 positive regulation of gene expression;GO:0030036 actin cytoskeleton organization;GO:0045766 positive regulation of angiogenesis;GO:0050730 regulation of peptidyl-tyrosine phosphorylation;GO:0050821 protein stabilization;GO:0061077 chaperone-mediated protein folding;GO:19…	GO:0005654 nucleoplasm;GO:0005737 cytoplasm;GO:0005783 endoplasmic reticulum;GO:0005829 cytosol;GO:0032991 protein-containing complex;GO:0097356 perinucleolar compartment	GO:0043184 vascular endothelial growth factor receptor 2 binding;GO:0044183 protein folding chaperone	T: Signal transduction mechanisms	K08327	--	IPR036249: Thioredoxin-like superfamily;IPR024253: Phosducin, thioredoxin-like domain	Cytoplasm	--
A0A9L0R967	Caspase 6 OS=Equus caballus OX=9796 GN=CASP6 PE=3 SV=1	CASP6	0.827334	1.89397	1.21096	0.77453	0.824245	0.920176	0.640586	0.241116	0.464006	insig	GO:0006508 proteolysis	GO:0005634 nucleus	GO:0097200 cysteine-type endopeptidase activity involved in execution phase of apoptosis	D: Cell cycle control, cell division, chromosome partitioning	K04396	ko04210: Apoptosis;ko05417: Lipid and atherosclerosis	IPR015917: Peptidase C14A, caspase catalytic domain;IPR002398: Peptidase C14 family;IPR002138: Peptidase C14, caspase non-catalytic subunit p10;IPR016129: Peptidase family C14A, His active site;IPR001309: Peptidase C14, p20 domain;IPR029030: Caspase-like domain superfamily;IPR033139: Peptidase family C14A, cysteine active site	Cytoplasm	--
A0A9L0R916	Diacylglycerol kinase OS=Equus caballus OX=9796 GN=DGKH PE=3 SV=1	DGKH	0.432434	0.466249	0.359585	0.629315	0.583889	0.692642	1.51466	0.0148827	0.0689378	up	GO:0007205 protein kinase C-activating G protein-coupled receptor signaling pathway;GO:0035556 intracellular signal transduction;GO:0046339 diacylglycerol metabolic process;GO:0046473 phosphatidic acid metabolic process;GO:0046834 lipid phosphorylation	GO:0005768 endosome;GO:0005886 plasma membrane	GO:0003951 NAD+ kinase activity;GO:0004143 diacylglycerol kinase activity;GO:0005524 ATP binding;GO:0046872 metal ion binding	I: Lipid transport and metabolism	K00901	ko00561: Glycerolipid metabolism;ko00564: Glycerophospholipid metabolism;ko01100: Metabolic pathways;ko04070: Phosphatidylinositol signaling system;ko04072: Phospholipase D signaling pathway;ko05231: Choline metabolism in cancer	IPR001660: Sterile alpha motif domain;IPR002219: Protein kinase C-like, phorbol ester/diacylglycerol-binding domain;IPR013761: Sterile alpha motif/pointed domain superfamily;IPR001849: Pleckstrin homology domain;IPR046349: C1-like domain superfamily;IPR001206: Diacylglycerol kinase, catalytic domain;IPR017438: Inorganic polyphosphate/ATP-NAD kinase, N-terminal;IPR000756: Diacylglycerol kinase, ac…	Cytoplasm_Nucleus	--
A0A9L0R8W2	Mitogen-activated protein kinase 8 interacting protein 3 OS=Equus caballus OX=9796 GN=MAPK8IP3 PE=3 SV=1	MAPK8IP3	0.0857275	0.0245449	0.144648	0.0849734	0	0	0	0	0	0	down	GO:0016192 vesicle-mediated transport	GO:0005737 cytoplasm	GO:0005078 MAP-kinase scaffold activity;GO:0008432 JUN kinase binding;GO:0019894 kinesin binding;GO:0030159 signaling receptor complex adaptor activity	T: Signal transduction mechanisms	K04436	ko04010: MAPK signaling pathway	IPR015943: WD40/YVTN repeat-like-containing domain superfamily;IPR036322: WD40-repeat-containing domain superfamily;IPR019143: JNK/Rab-associated protein-1, N-terminal;IPR034743: RH1 domain;IPR034744: RH2 domain;IPR032486: JNK-interacting protein, leucine zipper II	Nucleus	--
A0A9L0R891	L-2-hydroxyglutarate dehydrogenase OS=Equus caballus OX=9796 GN=L2HGDH PE=4 SV=1	L2HGDH	1.67948	1.55437	1.42285	1.61883	1.67546	1.65036	1.06183	0.322829	0.540591	insig	GO:0044281 small molecule metabolic process	GO:0005739 mitochondrion;GO:0016021 integral component of membrane	GO:0003973 (S)-2-hydroxy-acid oxidase activity;GO:0047545 2-hydroxyglutarate dehydrogenase activity	S: Function unknown	K00109	ko00650: Butanoate metabolism;ko01100: Metabolic pathways	IPR036188: FAD/NAD(P)-binding domain superfamily;IPR006076: FAD dependent oxidoreductase	Plasma membrane	--
A0A9L0R7T0	enoyl-CoA hydratase OS=Equus caballus OX=9796 GN=HADHA PE=1 SV=1	HADHA	15.1447	18.6373	12.916	33.0364	26.4723	34.8298	2.02018	0.00736345	0.0371905	up	GO:0006635 fatty acid beta-oxidation;GO:0032868 response to insulin;GO:0035965 cardiolipin acyl-chain remodeling	GO:0005743 mitochondrial inner membrane;GO:0016507 mitochondrial fatty acid beta-oxidation multienzyme complex;GO:0042645 mitochondrial nucleoid	GO:0004300 enoyl-CoA hydratase activity;GO:0016509 long-chain-3-hydroxyacyl-CoA dehydrogenase activity;GO:0070403 NAD+ binding	I: Lipid transport and metabolism	K07515	ko00062: Fatty acid elongation;ko00071: Fatty acid degradation;ko00280: Valine, leucine and isoleucine degradation;ko00310: Lysine degradation;ko00380: Tryptophan metabolism;ko00410: beta-Alanine metabolism;ko00640: Propanoate metabolism;ko00650: Butanoate metabolism;ko01100: Metabolic pathways;ko01212: Fatty acid metabolism	IPR036291: NAD(P)-binding domain superfamily;IPR018376: Enoyl-CoA hydratase/isomerase, conserved site;IPR012803: Fatty acid oxidation complex, alpha subunit, mitochondrial;IPR008927: 6-phosphogluconate dehydrogenase-like, C-terminal domain superfamily;IPR029045: ClpP/crotonase-like domain superfamily;IPR006108: 3-hydroxyacyl-CoA dehydrogenase, C-terminal;IPR006176: 3-hydroxyacyl-CoA dehydrogenase…	Mitochondrion	--
A0A9L0R6P2	Calcium-transporting ATPase OS=Equus caballus OX=9796 GN=ATP2A3 PE=3 SV=1	ATP2A3	1.12401	2.49478	1.86593	0.567581	6.93982	2.25913	1.78068	0.834289	0.911895	insig	GO:0006874 cellular calcium ion homeostasis;GO:0070059 intrinsic apoptotic signaling pathway in response to endoplasmic reticulum stress;GO:1900121 negative regulation of receptor binding;GO:1903515 calcium ion transport from cytosol to endoplasmic reticulum	GO:0016021 integral component of membrane;GO:0033017 sarcoplasmic reticulum membrane	GO:0005388 P-type calcium transporter activity;GO:0005524 ATP binding;GO:0008656 cysteine-type endopeptidase activator activity involved in apoptotic process;GO:0016887 ATP hydrolysis activity;GO:0030899 calcium-dependent ATPase activity;GO:0044325 transmembrane transporter binding	P: Inorganic ion transport and metabolism	K05853	ko04020: Calcium signaling pathway;ko04022: cGMP-PKG signaling pathway;ko04024: cAMP signaling pathway;ko04260: Cardiac muscle contraction;ko04261: Adrenergic signaling in cardiomyocytes;ko04919: Thyroid hormone signaling pathway;ko04972: Pancreatic secretion;ko05010: Alzheimer disease;ko05017: Spinocerebellar ataxia;ko05022: Pathways of neurodegeneration - multiple diseases;ko05410: Hypertrophic…	IPR004014: Cation-transporting P-type ATPase, N-terminal;IPR018303: P-type ATPase, phosphorylation site;IPR006068: Cation-transporting P-type ATPase, C-terminal;IPR008250: P-type ATPase, A domain superfamily;IPR023299: P-type ATPase, cytoplasmic domain N;IPR023214: HAD superfamily;IPR036412: HAD-like superfamily;IPR001757: P-type ATPase;IPR044492: P-type ATPase, haloacid dehalogenase domain;IPR02…	Plasma membrane	--
A0A9L0R6E3	Gasdermin A OS=Equus caballus OX=9796 GN=GSDMA PE=3 SV=1	GSDMA	1.09435	1.25336	0.633539	0.866514	0.375212	1.12706	0.794561	0.510323	0.697314	insig	GO:0006915 apoptotic process;GO:0042742 defense response to bacterium;GO:0070269 pyroptosis	GO:0005886 plasma membrane;GO:0048471 perinuclear region of cytoplasm	GO:0001786 phosphatidylserine binding;GO:0005546 phosphatidylinositol-4,5-bisphosphate binding;GO:0070273 phosphatidylinositol-4-phosphate binding	--	K22141	--	IPR041263: Gasdermin, PUB domain;IPR040460: Gasdermin, pore forming domain	Nucleus	--
A0A9L0R6C2	GTP cyclohydrolase 1 feedback regulatory protein OS=Equus caballus OX=9796 GN=GCHFR PE=3 SV=1	GCHFR	0.758294	0.692455	0.642687	0.697812	0	0	0	0	0	0	down	GO:0009890 negative regulation of biosynthetic process	GO:0005654 nucleoplasm;GO:0005829 cytosol;GO:0030425 dendrite;GO:0031965 nuclear membrane;GO:0042470 melanosome	GO:0016787 hydrolase activity	--	--	--	IPR009112: GTP cyclohydrolase I, feedback regulatory protein;IPR036717: GFRP superfamily	Extracell	--
A0A9L0R5T6	Histidine triad nucleotide binding protein 2 OS=Equus caballus OX=9796 GN=HINT2 PE=1 SV=1	HINT2	3.12658	2.91041	1.6763	3.74016	1.72304	2.84747	1.07745	0.84776	0.919414	insig	GO:0016042 lipid catabolic process;GO:2000757 negative regulation of peptidyl-lysine acetylation	GO:0005737 cytoplasm;GO:0005739 mitochondrion	GO:0000166 nucleotide binding;GO:0016787 hydrolase activity;GO:0043530 adenosine 5'-monophosphoramidase activity	T: Signal transduction mechanisms	K02503	--	IPR036265: HIT-like superfamily;IPR001310: Histidine triad (HIT) protein;IPR011146: HIT-like domain;IPR019808: Histidine triad, conserved site	Cytoplasm	--
A0A9L0R5K8	Lymphocyte function-associated antigen 3 OS=Equus caballus OX=9796 GN=CD58 PE=4 SV=1	CD58	0.124992	0.218885	0.289277	0.211051	0	0	0	0	0	0	down	--	GO:0016021 integral component of membrane	--	--	K06492	ko04514: Cell adhesion molecules;ko05169: Epstein-Barr virus infection	IPR013783: Immunoglobulin-like fold;IPR036179: Immunoglobulin-like domain superfamily	Cytoplasm	--
A0A9L0R5I1	Vacuolar protein sorting-associated protein 53 homolog OS=Equus caballus OX=9796 GN=VPS53 PE=3 SV=1	VPS53	0.994075	0.77382	0.592908	0.421372	0.427506	0.332969	0.500613	0.0268932	0.110499	down	--	--	--	U: Intracellular trafficking, secretion, and vesicular transport	K20299	--	IPR007234: Vps53, N-terminal;IPR039766: Vacuolar protein sorting-associated protein 53;IPR038260: Vps53, C-terminal domain superfamily	Cytoplasm	--
A0A9L0R552	Testis expressed 55 OS=Equus caballus OX=9796 GN=TEX55 PE=4 SV=1	TEX55	1.86278	2.19268	1.84485	3.88335	2.42931	3.58118	1.67683	0.0596605	0.19957	insig	--	GO:0005634 nucleus	--	--	--	--	IPR040760: Testis-specific expressed protein 55	Nucleus	--
A0A9L0R4Y6	Translocase of outer mitochondrial membrane 20 like OS=Equus caballus OX=9796 GN=TOMM20L PE=3 SV=1	TOMM20L	0.778688	0.847108	0.602313	1.38012	0.896174	0.879463	1.41634	0.143109	0.345192	insig	GO:0006605 protein targeting	GO:0005742 mitochondrial outer membrane translocase complex;GO:0016021 integral component of membrane	--	U: Intracellular trafficking, secretion, and vesicular transport	K17770	--	IPR023392: Mitochondrial outer membrane translocase complex, Tom20 domain superfamily;IPR022422: Protein import receptor MAS20, metazoan;IPR002056: Protein import receptor MAS20	Extracell	--
A0A9L0R4U3	Syntaxin 17 OS=Equus caballus OX=9796 GN=STX17 PE=4 SV=1	STX17	1.25429	0.81722	0.250255	1.35634	0.99852	0.76656	1.34442	0.440871	0.642202	insig	GO:0006886 intracellular protein transport;GO:0006887 exocytosis;GO:0006888 endoplasmic reticulum to Golgi vesicle-mediated transport;GO:0006906 vesicle fusion;GO:0007030 Golgi organization;GO:0016240 autophagosome membrane docking;GO:0034497 protein localization to phagophore assembly site;GO:0048278 vesicle docking;GO:0097111 endoplasmic reticulum-Golgi intermediate compartment organization;GO:…	GO:0000421 autophagosome membrane;GO:0005739 mitochondrion;GO:0005776 autophagosome;GO:0005789 endoplasmic reticulum membrane;GO:0005793 endoplasmic reticulum-Golgi intermediate compartment;GO:0005829 cytosol;GO:0005886 plasma membrane;GO:0012505 endomembrane system;GO:0012507 ER to Golgi transport vesicle membrane;GO:0016021 integral component of membrane;GO:0030134 COPII-coated ER to Golgi tran…	GO:0000149 SNARE binding;GO:0005484 SNAP receptor activity;GO:0019903 protein phosphatase binding	U: Intracellular trafficking, secretion, and vesicular transport	K08491	ko04130: SNARE interactions in vesicular transport;ko04140: Autophagy - animal	--	Mitochondrion	--
A0A9L0R4S0	Heat shock protein family B (small) member 11 OS=Equus caballus OX=9796 GN=IFT25 PE=4 SV=1	IFT25	0.304329	0.365768	0.2079	0.292666	0	0	0	0	0	0	down	GO:0001501 skeletal system development;GO:0001822 kidney development;GO:0007224 smoothened signaling pathway;GO:0007283 spermatogenesis;GO:0007507 heart development;GO:0030324 lung development;GO:0042073 intraciliary transport;GO:0070986 left/right axis specification	GO:0005813 centrosome;GO:0005929 cilium;GO:0030992 intraciliary transport particle B	--	D: Cell cycle control, cell division, chromosome partitioning;O: Posttranslational modification, protein turnover, chaperones	K19369	--	IPR008979: Galactose-binding-like domain superfamily;IPR000421: Coagulation factor 5/8 C-terminal domain	Cytoskeleton	--
A0A9L0R4R2	Collagen type XV alpha 1 chain OS=Equus caballus OX=9796 GN=COL15A1 PE=4 SV=1	COL15A1	1.11895	0.211731	0.62576	0.38423	0.484056	0.343716	0.619493	0.626255	0.77732	insig	--	GO:0005581 collagen trimer	--	W: Extracellular structures	K08135	ko04974: Protein digestion and absorption	IPR010515: Collagenase NC10/endostatin;IPR008160: Collagen triple helix repeat;IPR013320: Concanavalin A-like lectin/glucanase domain superfamily;IPR001791: Laminin G domain;IPR016186: C-type lectin-like/link domain superfamily;IPR016187: C-type lectin fold;IPR045463: Collagen type XV/XVIII, trimerization domain	Cytoplasm	--
A0A9L0R4R1	Solute carrier family 25 member 46 OS=Equus caballus OX=9796 GN=SLC25A46 PE=3 SV=1	SLC25A46	0.22653	0.296483	0.187305	0.307398	0.245837	0.275789	1.16711	0.341045	0.556851	insig	GO:0000266 mitochondrial fission;GO:0008535 respiratory chain complex IV assembly;GO:0042407 cristae formation;GO:0055091 phospholipid homeostasis;GO:0061564 axon development;GO:0090149 mitochondrial membrane fission	GO:0005741 mitochondrial outer membrane;GO:0016021 integral component of membrane	GO:0044877 protein-containing complex binding	R: General function prediction only	K03454	--	IPR023395: Mitochondrial carrier domain superfamily;IPR018108: Mitochondrial substrate/solute carrier	Cytoplasm	--
A0A9L0R4F3	FERM domain containing kindlin 2 OS=Equus caballus OX=9796 GN=FERMT2 PE=1 SV=1	FERMT2	0.641101	0.694752	0.82656	0.572131	0.385378	0.321477	0.591462	0.0667406	0.215516	insig	GO:0007155 cell adhesion;GO:0007229 integrin-mediated signaling pathway	--	--	D: Cell cycle control, cell division, chromosome partitioning	K17083	--	IPR019748: FERM central domain;IPR035963: FERM superfamily, second domain;IPR001849: Pleckstrin homology domain;IPR040790: Kindlin-2, N-terminal;IPR011993: PH-like domain superfamily;IPR019749: Band 4.1 domain;IPR037837: Kindlin/fermitin, PH domain;IPR037843: Kindlin/fermitin	Nucleus	--
A0A9L0R495	palmitoyl-protein hydrolase OS=Equus caballus OX=9796 GN=LYPLA2 PE=3 SV=1	LYPLA2	1.22318	1.39928	1.09966	1.5678	1.75956	1.52304	1.30313	0.0402104	0.149036	insig	GO:0002084 protein depalmitoylation;GO:0046464 acylglycerol catabolic process;GO:1905344 prostaglandin catabolic process	GO:0005795 Golgi stack	GO:0004622 lysophospholipase activity;GO:0008474 palmitoyl-(protein) hydrolase activity	I: Lipid transport and metabolism	K06130	ko00564: Glycerophospholipid metabolism	IPR003140: Phospholipase/carboxylesterase/thioesterase;IPR029058: Alpha/Beta hydrolase fold	Extracell	--
A0A9L0R3Z2	Casein kinase 2 subunit alpha' interacting protein OS=Equus caballus OX=9796 GN=CSNKA2IP PE=4 SV=1	CSNKA2IP	0.666093	0.89041	0.625741	0.634004	0.713713	0.913731	1.0363	0.825466	0.908317	insig	GO:0016310 phosphorylation	--	GO:0016301 kinase activity	--	--	--	IPR038954: Casein kinase II subunit alpha'-interacting protein	Nucleus	--
A0A9L0R3X5	Mono-ADP ribosylhydrolase 1 OS=Equus caballus OX=9796 GN=MACROD1 PE=4 SV=1	MACROD1	1.07606	1.14536	1.10681	2.4857	1.6265	3.00692	2.13901	0.0554947	0.19007	insig	GO:0006974 cellular response to DNA damage stimulus;GO:0042278 purine nucleoside metabolic process;GO:0140291 peptidyl-glutamate ADP-deribosylation	GO:0005654 nucleoplasm	GO:0019213 deacetylase activity;GO:0140293 ADP-ribosylglutamate hydrolase activity	B: Chromatin structure and dynamics;K: Transcription	K23518	--	IPR043472: Macro domain-like;IPR002589: Macro domain	Mitochondrion	--
A0A9L0R3N5	BRCA1 associated ATM activator 1 OS=Equus caballus OX=9796 GN=BRAT1 PE=4 SV=1	BRAT1	0.147353	0.329849	0.254624	0.31884	0.161169	0.380306	1.17557	0.688992	0.822673	insig	GO:0001934 positive regulation of protein phosphorylation;GO:0006006 glucose metabolic process;GO:0006915 apoptotic process;GO:0006974 cellular response to DNA damage stimulus;GO:0008283 cell population proliferation;GO:0010212 response to ionizing radiation;GO:0016477 cell migration;GO:0030307 positive regulation of cell growth;GO:0051646 mitochondrion localization	GO:0005634 nucleus;GO:0005654 nucleoplasm;GO:0005737 cytoplasm	--	--	K23112	--	IPR011989: Armadillo-like helical;IPR038904: BRCA1-associated ATM activator 1;IPR016024: Armadillo-type fold	Nucleus	--
A0A9L0R3G9	Keratin 10A OS=Equus caballus OX=9796 GN=KRT10A PE=3 SV=1	KRT10A	5.16543	8.11946	7.01896	1.81687	1.95712	3.15261	0.341147	0.00883237	0.0439	down	GO:0002009 morphogenesis of an epithelium;GO:0008544 epidermis development;GO:0030855 epithelial cell differentiation	GO:0005856 cytoskeleton;GO:0045095 keratin filament	GO:0030280 structural constituent of skin epidermis	--	K07604	ko04915: Estrogen signaling pathway;ko05150: Staphylococcus aureus infection	IPR002957: Keratin, type I;IPR039008: Intermediate filament, rod domain;IPR018039: Intermediate filament protein, conserved site	Nucleus	--
A0A9L0R394	Rhomboid domain containing 3 OS=Equus caballus OX=9796 GN=RHBDD3 PE=4 SV=1	RHBDD3	0.335031	0.303538	0.527245	0.255385	0.310187	0.50909	0.921813	0.740338	0.854017	insig	GO:0000165 MAPK cascade;GO:0001889 liver development;GO:0002673 regulation of acute inflammatory response;GO:0009410 response to xenobiotic stimulus;GO:0032815 negative regulation of natural killer cell activation;GO:0045732 positive regulation of protein catabolic process;GO:0050708 regulation of protein secretion	GO:0016021 integral component of membrane	GO:0004252 serine-type endopeptidase activity	S: Function unknown	--	--	IPR022764: Peptidase S54, rhomboid domain;IPR035952: Rhomboid-like superfamily;IPR009060: UBA-like superfamily	Plasma membrane	--
A0A9L0R2P7	BRO1 domain-containing protein BROX OS=Equus caballus OX=9796 GN=BROX PE=3 SV=1	BROX	0.346367	0.387931	0.527233	0.474432	0.436093	0.344672	0.994979	0.989589	0.995458	insig	--	GO:0016020 membrane	--	--	--	--	IPR004328: BRO1 domain;IPR038499: BRO1 domain superfamily;IPR038898: BRO1 domain-containing protein BROX	Mitochondrion	--
A0A9L0R2I4	Acrosin-binding protein OS=Equus caballus OX=9796 GN=ACRBP PE=4 SV=1	ACRBP	154.889	138.437	118.288	177.71	154.329	190.322	1.26905	0.0765875	0.233649	insig	GO:0001675 acrosome assembly;GO:0009566 fertilization	GO:0001669 acrosomal vesicle	--	--	--	--	IPR009865: Proacrosin binding sp32;IPR036058: Kazal domain superfamily	Plasma membrane	--
A0A9L0R1R9	Protein tyrosine phosphatase non-receptor type 23 OS=Equus caballus OX=9796 GN=PTPN23 PE=4 SV=1	PTPN23	0.531006	0.423081	0.49655	0.542745	0.364138	0.360961	0.873991	0.396199	0.603724	insig	GO:0006470 protein dephosphorylation;GO:0010633 negative regulation of epithelial cell migration;GO:0032456 endocytic recycling;GO:0043162 ubiquitin-dependent protein catabolic process via the multivesicular body sorting pathway;GO:0045022 early endosome to late endosome transport;GO:0060271 cilium assembly;GO:0061357 positive regulation of Wnt protein secretion;GO:0071985 multivesicular body sor…	GO:0005769 early endosome;GO:0005829 cytosol;GO:0016604 nuclear body;GO:0036064 ciliary basal body	GO:0004725 protein tyrosine phosphatase activity;GO:0019901 protein kinase binding	R: General function prediction only	K18040	--	IPR000242: Tyrosine-specific protein phosphatase, PTPase domain;IPR004328: BRO1 domain;IPR016130: Protein-tyrosine phosphatase, active site;IPR029021: Protein-tyrosine phosphatase-like;IPR003595: Protein-tyrosine phosphatase, catalytic;IPR038499: BRO1 domain superfamily;IPR000387: Tyrosine-specific protein phosphatases domain;IPR025304: ALIX V-shaped domain	Nucleus	--
A0A9L0R1R2	ATP binding cassette subfamily A member 7 OS=Equus caballus OX=9796 GN=ABCA7 PE=4 SV=1	ABCA7	0.316668	0.268896	0.115729	0.598141	0.272363	0.418166	1.83756	0.176929	0.388964	insig	--	GO:0016021 integral component of membrane	GO:0005524 ATP binding;GO:0140359 ABC-type transporter activity	I: Lipid transport and metabolism;R: General function prediction only	K05645	ko02010: ABC transporters	IPR026082: ABC transporter A;IPR003439: ABC transporter-like, ATP-binding domain;IPR003593: AAA+ ATPase domain;IPR027417: P-loop containing nucleoside triphosphate hydrolase;IPR017871: ABC transporter-like, conserved site	Plasma membrane	--
A0A9L0R1M0	Reversion inducing cysteine rich protein with kazal motifs OS=Equus caballus OX=9796 GN=RECK PE=4 SV=1	RECK	0.499324	0.482306	1.45856	0.485085	0.947841	0.542896	0.8097	0.802116	0.893493	insig	GO:0001955 blood vessel maturation;GO:0002040 sprouting angiogenesis;GO:0030198 extracellular matrix organization;GO:0030336 negative regulation of cell migration;GO:1904684 negative regulation of metalloendopeptidase activity	GO:0005886 plasma membrane	GO:0004866 endopeptidase inhibitor activity;GO:0008191 metalloendopeptidase inhibitor activity	R: General function prediction only	K17461	ko05206: MicroRNAs in cancer	IPR036058: Kazal domain superfamily;IPR002350: Kazal domain;IPR039016: Reversion-inducing cysteine-rich protein with Kazal motifs	Nucleus	--
A0A9L0R1K6	Dynein cytoplasmic 2 heavy chain 1 OS=Equus caballus OX=9796 GN=DYNC2H1 PE=3 SV=1	DYNC2H1	0.315546	0.2059	0.317654	0.199216	0.181188	0.264248	0.768265	0.235648	0.458619	insig	GO:0007018 microtubule-based movement;GO:0035721 intraciliary retrograde transport;GO:0060271 cilium assembly	GO:0005868 cytoplasmic dynein complex;GO:0005874 microtubule;GO:0005886 plasma membrane;GO:0005930 axoneme;GO:0030286 dynein complex;GO:0031514 motile cilium	GO:0005524 ATP binding;GO:0008569 minus-end-directed microtubule motor activity;GO:0045505 dynein intermediate chain binding;GO:0051959 dynein light intermediate chain binding	Z: Cytoskeleton	K10414	ko04145: Phagosome;ko04814: Motor proteins;ko04962: Vasopressin-regulated water reabsorption;ko05132: Salmonella infection	IPR041658: Dynein heavy chain AAA lid domain;IPR027417: P-loop containing nucleoside triphosphate hydrolase;IPR024743: Dynein heavy chain, coiled coil stalk;IPR042219: Dynein heavy chain AAA lid domain superfamily;IPR013602: Dynein heavy chain, linker;IPR004273: Dynein heavy chain region D6 P-loop domain;IPR042228: Dynein heavy chain, linker, subdomain 3;IPR035699: Dynein heavy chain, hydrolytic …	Cytoplasm	--
A0A9L0R0X9	HECT-type E3 ubiquitin transferase OS=Equus caballus OX=9796 GN=UBE3C PE=4 SV=1	UBE3C	0.423677	0.452675	1.11468	0.787811	0.575023	0.497133	0.934174	0.962826	0.982114	insig	GO:0000209 protein polyubiquitination;GO:0006511 ubiquitin-dependent protein catabolic process;GO:0035519 protein K29-linked ubiquitination;GO:0070936 protein K48-linked ubiquitination	--	GO:0061630 ubiquitin protein ligase activity	O: Posttranslational modification, protein turnover, chaperones	K10589	ko04120: Ubiquitin mediated proteolysis	IPR000048: IQ motif, EF-hand binding site;IPR000569: HECT domain;IPR035983: HECT, E3 ligase catalytic domain	Nucleus	--
A0A9L0R0M7	Vacuolar-sorting protein SNF8 OS=Equus caballus OX=9796 GN=SNF8 PE=3 SV=1	SNF8	0.339867	0.340243	0.442406	0.433687	0.474543	0.380846	1.14838	0.266186	0.48814	insig	GO:0015031 protein transport;GO:0071985 multivesicular body sorting pathway	GO:0000814 ESCRT II complex	--	K: Transcription	K12188	ko04144: Endocytosis	IPR036390: Winged helix DNA-binding domain superfamily;IPR016689: ESCRT-2 complex, Snf8;IPR040608: Snf8/Vps36 family;IPR036388: Winged helix-like DNA-binding domain superfamily	Cytoplasm	--
A0A9L0R0J2	Isocitrate dehydrogenase [NAD] subunit, mitochondrial OS=Equus caballus OX=9796 GN=IDH3A PE=1 SV=1	IDH3A	46.5204	51.1907	17.0004	32.4418	25.3262	31.9719	0.78231	0.725403	0.844441	insig	GO:0006099 tricarboxylic acid cycle;GO:0006102 isocitrate metabolic process	GO:0005739 mitochondrion;GO:0005962 mitochondrial isocitrate dehydrogenase complex (NAD+)	GO:0000287 magnesium ion binding;GO:0004449 isocitrate dehydrogenase (NAD+) activity;GO:0051287 NAD binding	E: Amino acid transport and metabolism	K00030	ko00020: Citrate cycle (TCA cycle);ko01100: Metabolic pathways;ko01200: Carbon metabolism;ko01210: 2-Oxocarboxylic acid metabolism;ko01230: Biosynthesis of amino acids	IPR004434: Isocitrate dehydrogenase NAD-dependent;IPR024084: Isopropylmalate dehydrogenase-like domain;IPR019818: Isocitrate/isopropylmalate dehydrogenase, conserved site	Mitochondrion	--
A0A9L0R0F1	Protein HGH1 homolog OS=Equus caballus OX=9796 GN=HGH1 PE=3 SV=1	HGH1	0.380401	0.445048	0.274161	0.202776	0.377229	0.386156	0.878639	0.590097	0.752704	insig	--	--	--	S: Function unknown	--	--	IPR007206: Protein HGH1 C-terminal;IPR016024: Armadillo-type fold;IPR007205: Protein HGH1 N-terminal;IPR011989: Armadillo-like helical	Cytoplasm_Nucleus	--
A0A9L0R0E2	ADP-ribosylation factor 2 OS=Equus caballus OX=9796 GN=ARF2 PE=4 SV=1	ARF2	0.713452	0.688664	0.710191	0.512266	0.441873	0.436879	0.658531	0.0116631	0.055986	down	--	--	GO:0003924 GTPase activity;GO:0005525 GTP binding	U: Intracellular trafficking, secretion, and vesicular transport	K07937	ko04072: Phospholipase D signaling pathway;ko04144: Endocytosis;ko05132: Salmonella infection;ko05134: Legionellosis	IPR006689: Small GTPase superfamily, ARF/SAR type;IPR024156: Small GTPase superfamily, ARF type;IPR027417: P-loop containing nucleoside triphosphate hydrolase	Cytoplasm	--
A0A9L0QY51	P2X purinoceptor OS=Equus caballus OX=9796 GN=P2RX7 PE=3 SV=1	P2RX7	0.991346	0.452746	0.556417	0.581937	0.255871	0.390153	0.613824	0.218819	0.440083	insig	GO:0000165 MAPK cascade;GO:0000902 cell morphogenesis;GO:0001845 phagolysosome assembly;GO:0001913 T cell mediated cytotoxicity;GO:0001916 positive regulation of T cell mediated cytotoxicity;GO:0006468 protein phosphorylation;GO:0006509 membrane protein ectodomain proteolysis;GO:0006649 phospholipid transfer to membrane;GO:0006900 vesicle budding from membrane;GO:0006954 inflammatory response;GO:…	GO:0005639 integral component of nuclear inner membrane;GO:0005739 mitochondrion;GO:0005887 integral component of plasma membrane;GO:0005911 cell-cell junction;GO:0009897 external side of plasma membrane;GO:0031594 neuromuscular junction;GO:0043025 neuronal cell body;GO:0098793 presynapse;GO:0098794 postsynapse	GO:0001530 lipopolysaccharide binding;GO:0001614 purinergic nucleotide receptor activity;GO:0004931 extracellularly ATP-gated cation channel activity;GO:0005524 ATP binding;GO:0042802 identical protein binding	--	K05220	ko04020: Calcium signaling pathway;ko04080: Neuroactive ligand-receptor interaction;ko04621: NOD-like receptor signaling pathway	IPR003050: P2X7 purinoceptor;IPR046815: P2X purinoreceptor 7, intracellular domain;IPR001429: P2X purinoreceptor;IPR027309: P2X purinoreceptor extracellular domain superfamily	Plasma membrane	--
A0A9L0QXE8	Aspartate--tRNA ligase, cytoplasmic OS=Equus caballus OX=9796 GN=DARS1 PE=1 SV=1	DARS1	1.66126	2.78413	2.19187	1.19437	1.00156	1.17482	0.507851	0.034844	0.133511	down	GO:0006422 aspartyl-tRNA aminoacylation	GO:0005737 cytoplasm	GO:0003676 nucleic acid binding;GO:0004815 aspartate-tRNA ligase activity;GO:0005524 ATP binding	J: Translation, ribosomal structure and biogenesis	K22503	ko00970: Aminoacyl-tRNA biosynthesis	IPR004523: Aspartate-tRNA synthetase, type 2;IPR012340: Nucleic acid-binding, OB-fold;IPR006195: Aminoacyl-tRNA synthetase, class II;IPR045864: Class II Aminoacyl-tRNA synthetase/Biotinyl protein ligase (BPL) and lipoyl protein ligase (LPL);IPR004365: OB-fold nucleic acid binding domain, AA-tRNA synthetase-type;IPR002312: Aspartyl/Asparaginyl-tRNA synthetase, class IIb;IPR004364: Aminoacyl-tRNA s…	Cytoplasm	--
A0A9L0QX90	Complex 1 LYR protein domain-containing protein OS=Equus caballus OX=9796 GN=LYRM4 PE=3 SV=1	LYRM4	10.5264	9.62462	5.08464	14.3838	8.02096	12.5959	1.38695	0.302109	0.520606	insig	GO:0016226 iron-sulfur cluster assembly	GO:0016604 nuclear body	--	A: RNA processing and modification	K22069	--	IPR045297: LYRM4, LYR domain;IPR008011: Complex 1 LYR protein domain	Mitochondrion	--
A0A9L0QWV8	Schlafen like 1 OS=Equus caballus OX=9796 GN=SLFNL1 PE=4 SV=1	SLFNL1	0.854639	0.668972	0.695213	0.946819	0.512358	0.640373	0.946245	0.704727	0.83164	insig	--	--	--	--	--	--	IPR038461: Schlafen, AlbA_2 domain superfamily;IPR007421: Schlafen, AlbA_2 domain	Nucleus	--
A0A9L0QWL3	Chromosome 13 C16orf96 homolog OS=Equus caballus OX=9796 GN=C13H16orf96 PE=4 SV=1	C13H16orf96	1.87835	1.49597	0.928958	1.43443	0	0	0	0	0	0	down	--	--	--	--	K24298	--	IPR032013: Protein of unknown function DUF4795	Cytoplasm	--
A0A9L0KM73	Cystatin A OS=Equus asinus OX=9793 GN=CSTA PE=3 SV=1	CSTA	2.95115	1.73612	3.2397	1.13198	1.99792	7.15489	1.29744	0.989392	0.995458	insig	--	GO:0005737 cytoplasm	GO:0004869 cysteine-type endopeptidase inhibitor activity	--	K13907	--	IPR000010: Cystatin domain;IPR001713: Proteinase inhibitor I25A, stefin;IPR018073: Proteinase inhibitor I25, cystatin, conserved site;IPR046350: Cystatin superfamily	Mitochondrion	--
A0A9L0KLX6	Phospholipase A2 activating protein OS=Equus asinus OX=9793 GN=PLAA PE=3 SV=1	PLAA	2.11908	3.50807	1.856	2.17831	1.85679	1.7728	0.776131	0.37962	0.59052	insig	--	GO:0005737 cytoplasm	--	I: Lipid transport and metabolism	K14018	ko04141: Protein processing in endoplasmic reticulum	IPR013535: PUL domain;IPR001680: WD40 repeat;IPR038122: PFU domain superfamily;IPR015155: PLAA family ubiquitin binding domain;IPR036322: WD40-repeat-containing domain superfamily;IPR015943: WD40/YVTN repeat-like-containing domain superfamily;IPR011989: Armadillo-like helical	Mitochondrion	--
A0A9L0KLL1	HSPA (Hsp70) binding protein 1 OS=Equus asinus OX=9793 GN=HSPBP1 PE=4 SV=1	HSPBP1	3.3271	3.60456	2.30466	2.51631	1.94464	2.48146	0.751642	0.179021	0.392033	insig	--	--	GO:0000774 adenyl-nucleotide exchange factor activity	O: Posttranslational modification, protein turnover, chaperones	K09562	ko04141: Protein processing in endoplasmic reticulum	IPR011989: Armadillo-like helical;IPR013918: Nucleotide exchange factor Fes1;IPR000225: Armadillo;IPR016024: Armadillo-type fold	Nucleus	--
A0A9L0KL77	Small nuclear ribonucleoprotein Sm D1 OS=Equus asinus OX=9793 GN=SNRPD1 PE=3 SV=1	SNRPD1	0.507217	0.25313	0.322592	0.245007	1.34581	0.499571	1.9303	0.459654	0.657182	insig	GO:0000387 spliceosomal snRNP assembly;GO:0000398 mRNA splicing, via spliceosome	GO:0000243 commitment complex;GO:0005634 nucleus;GO:0005682 U5 snRNP;GO:0005685 U1 snRNP;GO:0005686 U2 snRNP;GO:0005687 U4 snRNP;GO:0005689 U12-type spliceosomal complex;GO:0005829 cytosol;GO:0034709 methylosome;GO:0034715 pICln-Sm protein complex;GO:0034719 SMN-Sm protein complex;GO:0046540 U4/U6 x U5 tri-snRNP complex;GO:0071005 U2-type precatalytic spliceosome;GO:0071007 U2-type catalytic step…	GO:0003723 RNA binding	A: RNA processing and modification	K11087	ko03040: Spliceosome;ko05322: Systemic lupus erythematosus	IPR034102: Small nuclear ribonucleoprotein D1;IPR001163: LSM domain, eukaryotic/archaea-type;IPR010920: LSM domain superfamily	Mitochondrion	--
A0A9L0KKZ1	Transmembrane protein 126A OS=Equus asinus OX=9793 GN=TMEM126A PE=4 SV=1	TMEM126A	2.93528	2.88195	1.06581	2.66141	1.89958	2.64229	1.04652	0.740106	0.853892	insig	--	GO:0016021 integral component of membrane	--	--	K18157	--	IPR009801: Transmembrane protein 126	Cytoplasm	--
A0A9L0KKP6	Chromosome 16 open reading frame 96 OS=Equus asinus OX=9793 GN=C16orf96 PE=4 SV=1	C16orf96	2.29037	1.9012	1.24968	2.306	1.49592	2.51874	1.16162	0.552932	0.727298	insig	--	--	--	--	K24298	--	IPR032013: Protein of unknown function DUF4795	Cytoplasm_Nucleus	--
A0A9L0KJT6	Eukaryotic translation initiation factor 1 OS=Equus asinus OX=9793 GN=EIF1 PE=3 SV=1	EIF1	0.737374	0.884401	1.28178	0.455388	0.718155	0.54526	0.591965	0.0726969	0.225607	insig	GO:0006446 regulation of translational initiation	GO:0005634 nucleus;GO:0016282 eukaryotic 43S preinitiation complex	GO:0003723 RNA binding;GO:0003743 translation initiation factor activity;GO:0043024 ribosomal small subunit binding	J: Translation, ribosomal structure and biogenesis	K03113	--	IPR001950: SUI1 domain;IPR005874: Eukaryotic translation initiation factor SUI1;IPR036877: SUI1 domain superfamily	Cytoplasm	--
A0A9L0KJI5	T-complex-associated-testis-expressed 1 OS=Equus asinus OX=9793 GN=TCTE1 PE=4 SV=1	TCTE1	2.92593	3.0994	2.11883	3.33036	2.81058	4.11961	1.25986	0.225391	0.446822	insig	--	--	--	R: General function prediction only	K25450	--	IPR032675: Leucine-rich repeat domain superfamily;IPR001611: Leucine-rich repeat;IPR036047: F-box-like domain superfamily	Nucleus	--
A0A9L0KJ59	Electron transfer flavoprotein regulatory factor 1 OS=Equus asinus OX=9793 GN=ETFRF1 PE=3 SV=1	ETFRF1	0.992388	0.454048	0.411549	1.00881	0.303883	0.645169	1.05376	0.964118	0.982849	insig	GO:0022904 respiratory electron transport chain	--	--	--	--	--	IPR045296: ETFRF1, LYR domain;IPR008011: Complex 1 LYR protein domain	Nucleus	--
A0A9L0KIJ6	Adaptor protein, phosphotyrosine interacting with PH domain and leucine zipper 2 OS=Equus asinus OX=9793 GN=APPL2 PE=4 SV=1	APPL2	0.488775	0.404505	0.426704	0.481922	0.474503	0.464705	1.07663	0.304104	0.522114	insig	GO:0002024 diet induced thermogenesis;GO:0006606 protein import into nucleus;GO:0007049 cell cycle;GO:0007179 transforming growth factor beta receptor signaling pathway;GO:0009631 cold acclimation;GO:0010762 regulation of fibroblast migration;GO:0023052 signaling;GO:0033211 adiponectin-activated signaling pathway;GO:0034143 regulation of toll-like receptor 4 signaling pathway;GO:0035729 cellular …	GO:0005634 nucleus;GO:0010008 endosome membrane;GO:0031901 early endosome membrane;GO:0032587 ruffle membrane;GO:0036186 early phagosome membrane;GO:0044354 macropinosome	GO:0001786 phosphatidylserine binding;GO:0035091 phosphatidylinositol binding;GO:0042803 protein homodimerization activity;GO:0044877 protein-containing complex binding	T: Signal transduction mechanisms	K20132	--	IPR006020: PTB/PI domain;IPR027267: AH/BAR domain superfamily;IPR001849: Pleckstrin homology domain;IPR011993: PH-like domain superfamily	Cytoplasm	--
A0A9L0KHL8	Charged multivesicular body protein 5 OS=Equus asinus OX=9793 GN=CHMP5 PE=3 SV=1	CHMP5	0.204898	0.108772	0.432098	0.496062	0.360351	0.385383	1.66512	0.237915	0.461398	insig	GO:0001778 plasma membrane repair;GO:0001919 regulation of receptor recycling;GO:0007040 lysosome organization;GO:0007080 mitotic metaphase plate congression;GO:0008333 endosome to lysosome transport;GO:0010824 regulation of centrosome duplication;GO:0031468 nuclear membrane reassembly;GO:0039702 viral budding via host ESCRT complex;GO:0043162 ubiquitin-dependent protein catabolic process via the…	GO:0000776 kinetochore;GO:0005643 nuclear pore;GO:0005765 lysosomal membrane;GO:0005828 kinetochore microtubule;GO:0005829 cytosol;GO:0005886 plasma membrane;GO:0030496 midbody;GO:0032585 multivesicular body membrane;GO:1904930 amphisome membrane	--	U: Intracellular trafficking, secretion, and vesicular transport	K12198	ko04144: Endocytosis;ko04217: Necroptosis	IPR005024: Snf7 family	Cytoplasm	--
A0A9L0KGM3	Phosphoinositide phospholipase C OS=Equus asinus OX=9793 GN=PLCD1 PE=4 SV=1	PLCD1	0.555981	0.493812	0.845826	0.647821	0.627013	0.560395	0.968143	0.971752	0.987117	insig	GO:0016042 lipid catabolic process;GO:0035556 intracellular signal transduction	--	GO:0004435 phosphatidylinositol phospholipase C activity;GO:0005509 calcium ion binding	T: Signal transduction mechanisms	K05857	ko00562: Inositol phosphate metabolism;ko01100: Metabolic pathways;ko04020: Calcium signaling pathway;ko04070: Phosphatidylinositol signaling system;ko04919: Thyroid hormone signaling pathway;ko04933: AGE-RAGE signaling pathway in diabetic complications	IPR011992: EF-hand domain pair;IPR001711: Phospholipase C, phosphatidylinositol-specific, Y domain;IPR035892: C2 domain superfamily;IPR001849: Pleckstrin homology domain;IPR018247: EF-Hand 1, calcium-binding site;IPR002048: EF-hand domain;IPR000909: Phosphatidylinositol-specific phospholipase C, X domain;IPR001192: Phosphoinositide phospholipase C family;IPR000008: C2 domain;IPR017946: PLC-like p…	Nucleus	--
A0A9L0KG07	14-3-3 domain-containing protein OS=Equus asinus OX=9793 GN=YWHAE PE=3 SV=1	YWHAE	20.6983	18.0293	20.2901	13.5619	11.9138	12.9225	0.650621	0.00181406	0.0098265	down	GO:0000165 MAPK cascade;GO:0001764 neuron migration;GO:0006605 protein targeting;GO:0021766 hippocampus development;GO:0021987 cerebral cortex development;GO:0034504 protein localization to nucleus;GO:0034605 cellular response to heat;GO:0046827 positive regulation of protein export from nucleus;GO:0051480 regulation of cytosolic calcium ion concentration;GO:0060306 regulation of membrane repolar…	GO:0005634 nucleus;GO:0005829 cytosol;GO:0005886 plasma membrane	GO:0005246 calcium channel regulator activity;GO:0015459 potassium channel regulator activity;GO:0019903 protein phosphatase binding;GO:0019904 protein domain specific binding;GO:0031625 ubiquitin protein ligase binding;GO:0042802 identical protein binding;GO:0042826 histone deacetylase binding;GO:0044325 transmembrane transporter binding;GO:0046982 protein heterodimerization activity;GO:0050815 …	O: Posttranslational modification, protein turnover, chaperones	K06630	ko04110: Cell cycle;ko04114: Oocyte meiosis;ko04151: PI3K-Akt signaling pathway;ko04390: Hippo signaling pathway;ko04621: NOD-like receptor signaling pathway;ko04722: Neurotrophin signaling pathway;ko05160: Hepatitis C;ko05203: Viral carcinogenesis	IPR023409: 14-3-3 protein, conserved site;IPR023410: 14-3-3 domain;IPR036815: 14-3-3 domain superfamily;IPR000308: 14-3-3 protein	Cytoplasm	--
A0A9L0KFF2	Ribose-phosphate pyrophosphokinase N-terminal domain-containing protein OS=Equus asinus OX=9793 GN=PRPSAP2 PE=3 SV=1	PRPSAP2	1.14807	1.38086	2.06197	0.716083	0.816109	0.871863	0.523657	0.0576833	0.195579	insig	GO:0009165 nucleotide biosynthetic process	--	GO:0000287 magnesium ion binding;GO:0004749 ribose phosphate diphosphokinase activity	E: Amino acid transport and metabolism;F: Nucleotide transport and metabolism	K00948	ko00030: Pentose phosphate pathway;ko00230: Purine metabolism;ko01100: Metabolic pathways;ko01200: Carbon metabolism;ko01230: Biosynthesis of amino acids	IPR029057: Phosphoribosyltransferase-like;IPR029099: Ribose-phosphate pyrophosphokinase, N-terminal domain;IPR000836: Phosphoribosyltransferase domain;IPR005946: Ribose-phosphate pyrophosphokinase	Cytoplasm	--
A0A9L0KFA6	Solute carrier family 25 member 51 OS=Equus asinus OX=9793 GN=SLC25A51 PE=3 SV=1	SLC25A51	1.13475	1.44686	1.15343	1.29135	0.940034	1.22381	0.925078	0.556169	0.729322	insig	GO:1990542 mitochondrial transmembrane transport;GO:1990549 mitochondrial NAD transmembrane transport	GO:0005739 mitochondrion;GO:0016021 integral component of membrane	GO:0051724 NAD transmembrane transporter activity	R: General function prediction only	K26152	--	IPR018108: Mitochondrial substrate/solute carrier;IPR023395: Mitochondrial carrier domain superfamily	Cytoplasm	--
A0A9L0KER5	S-adenosylmethionine synthase OS=Equus asinus OX=9793 GN=MAT2A PE=3 SV=1	MAT2A	1.65113	1.4789	1.55333	1.33877	0.960784	1.45281	0.801213	0.197654	0.417027	insig	GO:0006556 S-adenosylmethionine biosynthetic process;GO:0006730 one-carbon metabolic process	--	GO:0004478 methionine adenosyltransferase activity;GO:0005524 ATP binding;GO:0046872 metal ion binding	H: Coenzyme transport and metabolism	K00789	ko00270: Cysteine and methionine metabolism;ko01100: Metabolic pathways;ko01230: Biosynthesis of amino acids;ko01240: Biosynthesis of cofactors	IPR022628: S-adenosylmethionine synthetase, N-terminal;IPR022636: S-adenosylmethionine synthetase superfamily;IPR002133: S-adenosylmethionine synthetase;IPR022630: S-adenosylmethionine synthetase, C-terminal;IPR022631: S-adenosylmethionine synthetase, conserved site;IPR022629: S-adenosylmethionine synthetase, central domain	Cytoplasm	--
A0A9L0KER2	Protein kinase domain-containing protein OS=Equus asinus OX=9793 GN=TSSK1B PE=3 SV=1	TSSK1B	15.6443	13.541	8.12747	12.9107	10.5234	12.5543	0.964509	0.989231	0.995458	insig	GO:0007286 spermatid development;GO:0018105 peptidyl-serine phosphorylation	GO:0031514 motile cilium	GO:0000287 magnesium ion binding;GO:0004674 protein serine/threonine kinase activity;GO:0005524 ATP binding;GO:0044877 protein-containing complex binding	T: Signal transduction mechanisms	K08811	--	IPR011009: Protein kinase-like domain superfamily;IPR008271: Serine/threonine-protein kinase, active site;IPR017441: Protein kinase, ATP binding site;IPR000719: Protein kinase domain	Cytoplasm	--
A0A9L0KEL7	FANCD2 opposite strand OS=Equus asinus OX=9793 GN=FANCD2OS PE=4 SV=1	FANCD2OS	0.939496	1.16294	0.541303	1.85405	1.38109	1.03291	1.6144	0.159147	0.366002	insig	--	--	--	--	--	--	IPR027966: FANCD2 opposite strand protein	Cytoplasm	--
A0A9L0KE66	Protein disulfide-isomerase OS=Equus asinus OX=9793 GN=P4HB PE=3 SV=1	P4HB	11.6673	5.90121	16.8091	4.89811	5.32642	8.75166	0.551992	0.219428	0.440906	insig	--	GO:0005788 endoplasmic reticulum lumen	GO:0003756 protein disulfide isomerase activity	O: Posttranslational modification, protein turnover, chaperones	K09580	ko04141: Protein processing in endoplasmic reticulum	IPR017937: Thioredoxin, conserved site;IPR013766: Thioredoxin domain;IPR036249: Thioredoxin-like superfamily;IPR005792: Protein disulphide isomerase;IPR005788: Disulphide isomerase	Extracell	CS pos: 19-20. AGA-AA. Pr: 0.5382
A0A9L0KDS2	Outer dynein arm docking complex subunit 3 OS=Equus asinus OX=9793 GN=ODAD3 PE=4 SV=1	ODAD3	3.29608	3.32715	2.15954	4.7401	3.41273	4.89907	1.48608	0.0960744	0.271533	insig	GO:0003341 cilium movement;GO:0007265 Ras protein signal transduction;GO:0036158 outer dynein arm assembly;GO:0043547 positive regulation of GTPase activity	GO:0005886 plasma membrane;GO:0005929 cilium	GO:0005085 guanyl-nucleotide exchange factor activity	--	K23733	--	IPR033192: Outer dynein arm-docking complex subunit 3	Nucleus	--
A0A9L0KDF7	Vacuolar protein sorting-associated protein 29 OS=Equus asinus OX=9793 GN=VPS29 PE=3 SV=1	VPS29	2.69139	2.29309	1.66669	1.48677	1.20659	1.57191	0.64128	0.0718179	0.223687	insig	GO:0015031 protein transport;GO:0042147 retrograde transport, endosome to Golgi	GO:0005829 cytosol;GO:0010008 endosome membrane;GO:0030904 retromer complex	--	U: Intracellular trafficking, secretion, and vesicular transport	K18467	ko04144: Endocytosis	IPR028661: Vacuolar protein sorting-associated protein 29;IPR024654: Calcineurin-like phosphoesterase domain, lpxH-type;IPR029052: Metallo-dependent phosphatase-like;IPR000979: Phosphodiesterase MJ0936/Vps29	Cytoplasm	--
A0A9L0KCX8	STIP1 homology and U-box containing protein 1 OS=Equus asinus OX=9793 GN=STUB1 PE=4 SV=1	STUB1	4.36246	4.81682	4.15116	2.45852	2.05676	3.33356	0.588791	0.0498115	0.176294	down	GO:0000209 protein polyubiquitination	--	GO:0061630 ubiquitin protein ligase activity	O: Posttranslational modification, protein turnover, chaperones	K09561	ko04120: Ubiquitin mediated proteolysis;ko04141: Protein processing in endoplasmic reticulum	IPR011990: Tetratricopeptide-like helical domain superfamily;IPR019734: Tetratricopeptide repeat;IPR045202: CHIP/LubX , U box domain;IPR013083: Zinc finger, RING/FYVE/PHD-type;IPR003613: U-box domain;IPR045200: E3 ubiquitin-protein ligase CHIP;IPR041312: CHIP, N-terminal tetratricopeptide repeat domain	Nucleus	--
A0A9L0KCV4	Vacuolar protein sorting 13 homolog A OS=Equus asinus OX=9793 GN=VPS13A PE=3 SV=1	VPS13A	3.19699	2.24188	1.40134	3.68473	2.41478	3.56059	1.41225	0.253027	0.477046	insig	--	--	--	U: Intracellular trafficking, secretion, and vesicular transport	K19525	--	IPR015412: Autophagy-related protein 2/VPS13, C-terminal;IPR026854: Vacuolar protein sorting-associated protein 13-like, N-terminal domain;IPR031642: VPS13, repeated region;IPR009543: Vacuolar protein sorting-associated protein 13, VPS13 adaptor binding domain;IPR031645: Vacuolar protein sorting-associated protein 13, DH-like domain;IPR031646: Vacuolar protein sorting-associated protein 13, secon…	Nucleus	--
A0A9L0KCK1	Tax1 binding protein 3 OS=Equus asinus OX=9793 GN=TAX1BP3 PE=4 SV=1	TAX1BP3	0.17211	0.236322	0.379292	0.184225	0.333504	0.166385	0.86847	0.686478	0.820644	insig	--	--	--	M: Cell wall/membrane/envelope biogenesis	K24067	--	IPR036034: PDZ superfamily;IPR001478: PDZ domain	Cytoplasm	--
A0A9L0KCJ2	Ig-like domain-containing protein OS=Equus asinus OX=9793 GN=SIRPA PE=4 SV=1	SIRPA	0.260351	0.309467	1.36122	0.690088	1.59381	0.420215	1.40034	0.506948	0.695145	insig	--	GO:0016021 integral component of membrane	--	--	K06551	ko04380: Osteoclast differentiation	IPR013106: Immunoglobulin V-set domain;IPR003597: Immunoglobulin C1-set;IPR036179: Immunoglobulin-like domain superfamily;IPR007110: Immunoglobulin-like domain;IPR013783: Immunoglobulin-like fold;IPR003599: Immunoglobulin subtype	Extracell	CS pos: 30-31. AAG-ED. Pr: 0.4678
A0A9L0KCG9	ADP-ribosylation factor 6 OS=Equus asinus OX=9793 GN=ARF6 PE=3 SV=1	ARF6	30.9111	26.7868	13.3765	24.2347	12.2674	23.5759	0.845283	0.678477	0.815155	insig	GO:0001889 liver development;GO:0010975 regulation of neuron projection development;GO:0030838 positive regulation of actin filament polymerization;GO:0030866 cortical actin cytoskeleton organization;GO:0032456 endocytic recycling;GO:0034394 protein localization to cell surface;GO:0035020 regulation of Rac protein signal transduction;GO:0036010 protein localization to endosome;GO:0050714 positive…	GO:0001726 ruffle;GO:0005829 cytosol;GO:0005938 cell cortex;GO:0030139 endocytic vesicle;GO:0031527 filopodium membrane;GO:0032154 cleavage furrow;GO:0055038 recycling endosome membrane;GO:0090543 Flemming body	GO:0003925 G protein activity;GO:0005525 GTP binding;GO:0019003 GDP binding;GO:0031996 thioesterase binding;GO:0047485 protein N-terminus binding	U: Intracellular trafficking, secretion, and vesicular transport	K07941	ko04014: Ras signaling pathway;ko04072: Phospholipase D signaling pathway;ko04144: Endocytosis;ko04666: Fc gamma R-mediated phagocytosis;ko05132: Salmonella infection;ko05135: Yersinia infection	IPR027417: P-loop containing nucleoside triphosphate hydrolase;IPR006689: Small GTPase superfamily, ARF/SAR type;IPR005225: Small GTP-binding protein domain;IPR041838: ADP-ribosylation factor 6	Cytoplasm	--
A0A9L0KCG7	NADH:ubiquinone oxidoreductase complex assembly factor 2 OS=Equus asinus OX=9793 GN=NDUFAF2 PE=3 SV=1	NDUFAF2	0.672593	0.530067	0.322507	1.34543	1.65667	1.31077	2.8278	0.0277718	0.113229	up	GO:0032981 mitochondrial respiratory chain complex I assembly	GO:0016020 membrane	--	--	K18160	ko04714: Thermogenesis	IPR007763: NADH dehydrogenase [ubiquinone] 1 alpha subcomplex subunit 12	Cytoplasm	--
A0A9L0KCA7	Chromosome 4 open reading frame 45 OS=Equus asinus OX=9793 GN=C4orf45 PE=4 SV=1	C4orf45	2.83584	2.04866	1.03347	2.89188	1.81279	2.99473	1.30102	0.412071	0.617926	insig	--	--	--	--	--	--	IPR027814: Protein of unknown function DUF4562	Cytoplasm	--
A0A9L0KC10	UV excision repair protein RAD23 OS=Equus asinus OX=9793 GN=RAD23B PE=3 SV=1	RAD23B	2.14489	3.11851	2.41574	2.27037	1.83474	1.6909	0.754772	0.124882	0.31794	insig	GO:0006289 nucleotide-excision repair;GO:0043161 proteasome-mediated ubiquitin-dependent protein catabolic process	GO:0000502 proteasome complex;GO:0005654 nucleoplasm;GO:0005829 cytosol;GO:0071942 XPC complex	GO:0003684 damaged DNA binding;GO:0031593 polyubiquitin modification-dependent protein binding;GO:0043130 ubiquitin binding;GO:0070628 proteasome binding	L: Replication, recombination and repair	K10839	ko03420: Nucleotide excision repair;ko04141: Protein processing in endoplasmic reticulum	IPR004806: UV excision repair protein Rad23;IPR000626: Ubiquitin-like domain;IPR015940: Ubiquitin-associated domain;IPR006636: Heat shock chaperonin-binding;IPR015360: XPC-binding domain;IPR036353: XPC-binding domain superfamily;IPR009060: UBA-like superfamily;IPR041811: RAD23A/RAD23B, UBA1 domain;IPR029071: Ubiquitin-like domain superfamily	Nucleus	--
A0A9L0KBV5	Lipocalin 15 OS=Equus asinus OX=9793 GN=LCN15 PE=3 SV=1	LCN15	11.8133	12.7244	25.7008	1.52604	0.405086	0.334685	0.0451012	0.00881746	0.0438576	down	--	GO:0005576 extracellular region	GO:0036094 small molecule binding	--	K01830	ko00590: Arachidonic acid metabolism;ko01100: Metabolic pathways	IPR012674: Calycin;IPR022272: Lipocalin family conserved site;IPR000566: Lipocalin/cytosolic fatty-acid binding domain	Extracell	CS pos: 20-21. AQA-EV. Pr: 0.9592
A0A9L0KBU1	NFKB inhibitor interacting Ras like 2 OS=Equus asinus OX=9793 GN=NKIRAS2 PE=3 SV=1	NKIRAS2	4.40534	6.39302	2.91823	2.29993	2.21074	2.84577	0.536316	0.112806	0.299542	insig	GO:0006954 inflammatory response;GO:0007249 I-kappaB kinase/NF-kappaB signaling;GO:0010803 regulation of tumor necrosis factor-mediated signaling pathway;GO:0032484 Ral protein signal transduction;GO:0043122 regulation of I-kappaB kinase/NF-kappaB signaling;GO:0043129 surfactant homeostasis;GO:0048286 lung alveolus development	--	GO:0003924 GTPase activity;GO:0005525 GTP binding;GO:0032794 GTPase activating protein binding	T: Signal transduction mechanisms	K17197	--	IPR027417: P-loop containing nucleoside triphosphate hydrolase;IPR005225: Small GTP-binding protein domain;IPR001806: Small GTPase	Nucleus	--
A0A9L0KBJ1	Prefoldin subunit 2 OS=Equus asinus OX=9793 GN=PFDN2 PE=3 SV=1	PFDN2	2.05619	3.50977	5.71826	1.70688	4.38642	4.97016	0.980438	0.942464	0.971434	insig	GO:0006457 protein folding;GO:0051495 positive regulation of cytoskeleton organization;GO:1905907 negative regulation of amyloid fibril formation	GO:0005634 nucleus;GO:0005737 cytoplasm;GO:0005739 mitochondrion;GO:0005829 cytosol;GO:0016272 prefoldin complex;GO:1990062 RPAP3/R2TP/prefoldin-like complex	GO:0001540 amyloid-beta binding;GO:0044183 protein folding chaperone;GO:0051082 unfolded protein binding	O: Posttranslational modification, protein turnover, chaperones	K09549	--	IPR009053: Prefoldin;IPR027235: Prefoldin subunit 2;IPR002777: Prefoldin beta-like	Cytoplasm	--
A0A9L0KBF0	Cytochrome b5 domain containing 1 OS=Equus asinus OX=9793 GN=CYB5D1 PE=4 SV=1	CYB5D1	10.1194	8.54942	4.35537	12.2233	8.63211	11.4071	1.40125	0.269534	0.49019	insig	--	--	--	C: Energy production and conversion	--	--	IPR036400: Cytochrome b5-like heme/steroid binding domain superfamily;IPR001199: Cytochrome b5-like heme/steroid binding domain	Mitochondrion	--
A0A9L0KBC0	vitamin-K-epoxide reductase (warfarin-sensitive) OS=Equus asinus OX=9793 GN=VKORC1L1 PE=3 SV=1	VKORC1L1	3.5376	2.76617	2.28851	2.31473	2.4575	2.63424	0.861991	0.401711	0.608919	insig	GO:0042373 vitamin K metabolic process	GO:0005789 endoplasmic reticulum membrane;GO:0016021 integral component of membrane	GO:0047057 vitamin-K-epoxide reductase (warfarin-sensitive) activity;GO:0048038 quinone binding	--	K05357	ko00130: Ubiquinone and other terpenoid-quinone biosynthesis;ko01100: Metabolic pathways;ko01240: Biosynthesis of cofactors	IPR042406: Vitamin K epoxide reductase complex subunit 1;IPR012932: Vitamin K epoxide reductase;IPR038354: VKOR domain superfamily	Plasma membrane	--
A0A9L0KAU2	Ribonucloprotein OS=Equus asinus OX=9793 GN=SNU13 PE=3 SV=1	SNU13	0.362625	0.344276	0.329414	0.336888	0.548359	0.468923	1.30672	0.222907	0.444368	insig	GO:0042254 ribosome biogenesis	GO:0005730 nucleolus;GO:1990904 ribonucleoprotein complex	GO:0003723 RNA binding	A: RNA processing and modification;J: Translation, ribosomal structure and biogenesis	K12845	ko03008: Ribosome biogenesis in eukaryotes;ko03040: Spliceosome	IPR029064: 50S ribosomal protein L30e-like;IPR018492: Ribosomal protein L7Ae/L8/Nhp2 family;IPR004038: Ribosomal protein L7Ae/L30e/S12e/Gadd45;IPR004037: Ribosomal protein L7Ae conserved site;IPR002415: H/ACA ribonucleoprotein complex, subunit Nhp2-like	Cytoplasm	--
A0A9L0KAT7	Nucleoporin 50 OS=Equus asinus OX=9793 GN=NUP50 PE=4 SV=1	NUP50	1.55993	3.6313	2.14647	1.30538	1.12384	1.00622	0.46819	0.0932797	0.266835	insig	GO:0015031 protein transport;GO:0046907 intracellular transport;GO:0051028 mRNA transport	GO:0005643 nuclear pore	--	U: Intracellular trafficking, secretion, and vesicular transport	K14295	ko03013: Nucleocytoplasmic transport;ko05014: Amyotrophic lateral sclerosis	IPR011993: PH-like domain superfamily;IPR015007: Nuclear pore complex, NUP2/50/61;IPR000156: Ran binding domain	Cytoplasm	--
A0A9L0KAS7	methylcrotonoyl-CoA carboxylase OS=Equus asinus OX=9793 GN=MCCC2 PE=3 SV=1	MCCC2	1.74002	1.46599	0.930971	2.37693	2.61916	3.46942	2.0463	0.0375985	0.14154	up	GO:0006552 leucine catabolic process	GO:0005739 mitochondrion;GO:1905202 methylcrotonoyl-CoA carboxylase complex	GO:0016874 ligase activity	E: Amino acid transport and metabolism;I: Lipid transport and metabolism	K01969	ko00280: Valine, leucine and isoleucine degradation;ko01100: Metabolic pathways	IPR034733: Acetyl-CoA carboxylase;IPR011763: Acetyl-coenzyme A carboxyltransferase, C-terminal;IPR029045: ClpP/crotonase-like domain superfamily;IPR011762: Acetyl-coenzyme A carboxyltransferase, N-terminal;IPR045190: Methylcrotonoyl-CoA carboxylase beta chain MCCB/AccD1-like	Mitochondrion	--
A0A9L0KAQ5	Isoaspartyl peptidase/L-asparaginase OS=Equus asinus OX=9793 GN=ASRGL1 PE=3 SV=1	ASRGL1	100.205	143.47	75.7023	80.6565	105.244	106.738	0.916281	0.786893	0.884607	insig	GO:0033345 asparagine catabolic process via L-aspartate	GO:0005737 cytoplasm	GO:0004067 asparaginase activity;GO:0008798 beta-aspartyl-peptidase activity	E: Amino acid transport and metabolism	K13051	ko00250: Alanine, aspartate and glutamate metabolism;ko01100: Metabolic pathways	IPR000246: Peptidase T2, asparaginase 2;IPR029055: Nucleophile aminohydrolases, N-terminal;IPR033844: Asparaginase-like 1, metazoa	Cytoplasm	--
A0A9L0KAJ8	Heat shock factor binding protein 1 OS=Equus asinus OX=9793 GN=HSBP1 PE=3 SV=1	HSBP1	0.767986	0.645754	0.816175	2.35568	1.27011	1.26322	2.19246	0.0569042	0.193776	insig	GO:0019896 axonal transport of mitochondrion	GO:0005634 nucleus;GO:1904115 axon cytoplasm	GO:0003714 transcription corepressor activity;GO:0042802 identical protein binding	K: Transcription;O: Posttranslational modification, protein turnover, chaperones	K19765	--	IPR009643: Heat shock factor binding 1	Cytoplasm	--
A0A9L0KAI1	small monomeric GTPase OS=Equus asinus OX=9793 GN=RAP1A PE=4 SV=1	RAP1A	6.25208	4.97881	6.95525	6.13883	10.0655	4.41031	1.13354	0.788928	0.885837	insig	GO:0032486 Rap protein signal transduction;GO:0071320 cellular response to cAMP;GO:2000301 negative regulation of synaptic vesicle exocytosis	GO:0005886 plasma membrane	GO:0003924 GTPase activity;GO:0005525 GTP binding;GO:0019003 GDP binding	R: General function prediction only	K04353	ko04010: MAPK signaling pathway;ko04014: Ras signaling pathway;ko04015: Rap1 signaling pathway;ko04024: cAMP signaling pathway;ko04062: Chemokine signaling pathway;ko04510: Focal adhesion;ko04520: Adherens junction;ko04530: Tight junction;ko04611: Platelet activation;ko04670: Leukocyte transendothelial migration;ko04720: Long-term potentiation;ko04722: Neurotrophin signaling pathway;ko04934: Cush…	IPR027417: P-loop containing nucleoside triphosphate hydrolase;IPR038851: Ras-related protein Rap1;IPR005225: Small GTP-binding protein domain;IPR001806: Small GTPase	Cytoplasm	--
A0A9L0KA53	Peroxiredoxin 2 OS=Equus asinus OX=9793 GN=PRDX2 PE=3 SV=1	PRDX2	20.05	11.0935	25.9523	12.6737	12.7007	11.0455	0.637873	0.256962	0.480249	insig	--	--	GO:0004601 peroxidase activity;GO:0051920 peroxiredoxin activity	O: Posttranslational modification, protein turnover, chaperones	K03386	--	IPR036249: Thioredoxin-like superfamily;IPR013766: Thioredoxin domain;IPR024706: Peroxiredoxin, AhpC-type;IPR000866: Alkyl hydroperoxide reductase subunit C/ Thiol specific antioxidant;IPR019479: Peroxiredoxin, C-terminal	Cytoplasm	--
A0A9L0KA11	Leucine rich repeat containing 72 OS=Equus asinus OX=9793 GN=LRRC72 PE=4 SV=1	LRRC72	1.55935	1.2704	0.886035	2.20362	1.41736	2.02558	1.51961	0.118658	0.308843	insig	--	--	--	--	--	--	IPR032675: Leucine-rich repeat domain superfamily;IPR001611: Leucine-rich repeat	Cytoplasm	--
A0A9L0K9Y3	Transmembrane protein 81 OS=Equus asinus OX=9793 GN=TMEM81 PE=4 SV=1	TMEM81	1.05381	0.795228	0.370877	1.55536	0.920848	1.19032	1.65165	0.203657	0.424189	insig	--	GO:0016021 integral component of membrane	--	--	--	--	IPR007110: Immunoglobulin-like domain;IPR036179: Immunoglobulin-like domain superfamily	Extracell	CS pos: 24-25. AVT-LP. Pr: 0.3186
A0A9L0K9W3	GLIPR1 like 2 OS=Equus asinus OX=9793 GN=GLIPR1L2 PE=4 SV=1	GLIPR1L2	12.2981	12.7626	6.82281	19.6628	15.6469	18.2261	1.6791	0.100881	0.277939	insig	GO:0007339 binding of sperm to zona pellucida	GO:0005615 extracellular space	--	S: Function unknown	K24834	--	IPR035940: CAP superfamily;IPR014044: CAP domain;IPR001283: Cysteine-rich secretory protein-related	Cytoplasm_Mitochondrion	CS pos: 42-43. LNA-NF. Pr: 0.5903
A0A9L0K9G5	Glutathione S-transferase kappa 1 OS=Equus asinus OX=9793 GN=GSTK1 PE=4 SV=1	GSTK1	0.267624	0.363246	0.313984	1.4865	0.809435	1.22506	3.72649	0.00818299	0.040909	up	GO:0006749 glutathione metabolic process	--	GO:0004364 glutathione transferase activity;GO:0004602 glutathione peroxidase activity	--	K13299	ko00480: Glutathione metabolism;ko00980: Metabolism of xenobiotics by cytochrome P450;ko00982: Drug metabolism - cytochrome P450;ko01100: Metabolic pathways;ko04146: Peroxisome;ko05204: Chemical carcinogenesis - DNA adducts	IPR044088: Glutathione S-transferase kappa;IPR001853: DSBA-like thioredoxin domain;IPR036249: Thioredoxin-like superfamily	Nucleus	--
A0A9L0K9D0	Exportin 1 OS=Equus asinus OX=9793 GN=XPO1 PE=3 SV=1	XPO1	3.91674	8.608	4.46897	2.44623	2.20354	2.28381	0.408009	0.0733351	0.226948	insig	GO:0000055 ribosomal large subunit export from nucleus;GO:0000056 ribosomal small subunit export from nucleus;GO:0006611 protein export from nucleus;GO:0010824 regulation of centrosome duplication;GO:0032434 regulation of proteasomal ubiquitin-dependent protein catabolic process;GO:0034504 protein localization to nucleus;GO:0046825 regulation of protein export from nucleus	GO:0000776 kinetochore;GO:0005642 annulate lamellae;GO:0005654 nucleoplasm;GO:0005730 nucleolus;GO:0005829 cytosol;GO:0031965 nuclear membrane;GO:1990904 ribonucleoprotein complex	GO:0005049 nuclear export signal receptor activity;GO:0031267 small GTPase binding	Y: Nuclear structure;U: Intracellular trafficking, secretion, and vesicular transport	K14290	ko03008: Ribosome biogenesis in eukaryotes;ko03013: Nucleocytoplasmic transport;ko03250: Viral life cycle - HIV-1;ko05164: Influenza A;ko05166: Human T-cell leukemia virus 1 infection	IPR014877: Exportin-1, C-terminal;IPR001494: Importin-beta, N-terminal domain;IPR016024: Armadillo-type fold;IPR041123: Chromosome region maintenance repeat;IPR013598: Exportin-1/Importin-beta-like;IPR011989: Armadillo-like helical;IPR040485: Exportin-1, repeat 3;IPR041235: Exportin-1, repeat 2	Cytoplasm	--
A0A9L0K9B7	Complement component 1 Q subcomponent-binding protein, mitochondrial OS=Equus asinus OX=9793 GN=C1QBP PE=3 SV=1	C1QBP	8.13198	11.6771	9.03239	8.6575	6.62339	10.3811	0.889762	0.512693	0.698287	insig	GO:0045087 innate immune response	GO:0005759 mitochondrial matrix;GO:0005886 plasma membrane	--	V: Defense mechanisms	K15414	--	IPR036561: Mitochondrial glycoprotein superfamily;IPR003428: Mitochondrial glycoprotein	Mitochondrion	--
A0A9L0K8W9	Cilia and flagella associated protein 141 OS=Equus asinus OX=9793 GN=CFAP141 PE=4 SV=1	CFAP141	2.981	2.92652	2.17927	3.73739	3.27751	3.6931	1.32414	0.0885694	0.257541	insig	--	--	--	--	--	--	IPR029375: Cilia- and flagella-associated protein 141	Cytoplasm_Nucleus	--
A0A9L0K8C9	SET domain containing 9 OS=Equus asinus OX=9793 GN=SETD9 PE=4 SV=1	SETD9	0.48796	0.649822	0.467378	0.719103	0.889615	1.05521	1.6596	0.0292522	0.117659	up	--	--	--	--	--	--	IPR046341: SET domain superfamily;IPR001214: SET domain	Mitochondrion	--
A0A9L0K7N4	Probable cytosolic iron-sulfur protein assembly protein CIAO1 OS=Equus asinus OX=9793 GN=CIAO1 PE=3 SV=1	CIAO1	0.964237	1.35249	1.05361	0.729369	0.763786	0.753166	0.666497	0.0574065	0.19487	insig	GO:0007059 chromosome segregation;GO:0016226 iron-sulfur cluster assembly	GO:0071817 MMXD complex;GO:0097361 CIA complex	--	R: General function prediction only	K24730	--	IPR001680: WD40 repeat;IPR036322: WD40-repeat-containing domain superfamily;IPR019775: WD40 repeat, conserved site;IPR028608: Probable cytosolic iron-sulfur protein assembly protein, CIAO1/Cia1;IPR015943: WD40/YVTN repeat-like-containing domain superfamily	Nucleus	--
A0A9L0K7L3	GON7 subunit of KEOPS complex OS=Equus asinus OX=9793 GN=GON7 PE=4 SV=1	GON7	0.966436	1.1854	2.13088	0.58674	0.443234	0.974578	0.468057	0.0845059	0.249419	insig	--	GO:0000408 EKC/KEOPS complex	--	--	K15903	--	IPR027893: EKC/KEOPS complex subunit GON7, metazoa	Extracell	--
A0A9L0K7K0	PDZ domain-containing protein OS=Equus asinus OX=9793 GN=SYNJ2BP PE=4 SV=1	SYNJ2BP	21.4439	18.8493	12.6086	15.8678	17.7618	15.9079	0.936404	0.816956	0.902855	insig	GO:0001937 negative regulation of endothelial cell proliferation;GO:0006605 protein targeting;GO:0007266 Rho protein signal transduction;GO:0007268 chemical synaptic transmission;GO:0008593 regulation of Notch signaling pathway;GO:0010596 negative regulation of endothelial cell migration;GO:0030100 regulation of endocytosis;GO:0043113 receptor clustering;GO:0045197 establishment or maintenance of…	GO:0016323 basolateral plasma membrane;GO:0030054 cell junction;GO:0031307 integral component of mitochondrial outer membrane;GO:0031594 neuromuscular junction;GO:0043005 neuron projection;GO:0098839 postsynaptic density membrane	--	S: Function unknown	K20057	--	IPR036034: PDZ superfamily;IPR001478: PDZ domain	Cytoplasm	--
A0A9L0K7A6	CRK proto-oncogene, adaptor protein OS=Equus asinus OX=9793 GN=CRK PE=3 SV=1	CRK	0.160899	0.235345	0.461414	0.22847	0.198237	0.215318	0.748579	0.593567	0.755601	insig	--	--	--	T: Signal transduction mechanisms	K04438	ko04010: MAPK signaling pathway;ko04012: ErbB signaling pathway;ko04015: Rap1 signaling pathway;ko04062: Chemokine signaling pathway;ko04510: Focal adhesion;ko04666: Fc gamma R-mediated phagocytosis;ko04722: Neurotrophin signaling pathway;ko04810: Regulation of actin cytoskeleton;ko04910: Insulin signaling pathway;ko04935: Growth hormone synthesis, secretion and action;ko05100: Bacterial invasion…	IPR001452: SH3 domain;IPR036860: SH2 domain superfamily;IPR000980: SH2 domain;IPR035458: CRK, C-terminal SH3 domain;IPR036028: SH3-like domain superfamily;IPR035457: CRK, N-terminal SH3 domain	Cytoplasm_Nucleus	--
A0A9L0K758	NFKB inhibitor interacting Ras like 1 OS=Equus asinus OX=9793 GN=NKIRAS1 PE=3 SV=1	NKIRAS1	0.45571	0.421501	0.483292	0.399007	0.387089	0.545026	0.978404	0.800618	0.892717	insig	GO:0007249 I-kappaB kinase/NF-kappaB signaling;GO:0010803 regulation of tumor necrosis factor-mediated signaling pathway;GO:0032484 Ral protein signal transduction;GO:0043129 surfactant homeostasis;GO:0048286 lung alveolus development	GO:0005783 endoplasmic reticulum;GO:0005829 cytosol	GO:0003924 GTPase activity;GO:0005525 GTP binding;GO:0032794 GTPase activating protein binding	T: Signal transduction mechanisms	K17197	--	IPR027417: P-loop containing nucleoside triphosphate hydrolase;IPR001806: Small GTPase;IPR005225: Small GTP-binding protein domain	Cytoplasm	--
A0A9L0K6W1	Small nuclear ribonucleoprotein Sm D3 OS=Equus asinus OX=9793 GN=SNRPD3 PE=3 SV=1	SNRPD3	1.23561	0.744519	0.931606	0.808836	1.36722	1.29742	1.19292	0.483219	0.67565	insig	GO:0000387 spliceosomal snRNP assembly;GO:0006479 protein methylation	GO:0005683 U7 snRNP;GO:0005685 U1 snRNP;GO:0005687 U4 snRNP;GO:0005689 U12-type spliceosomal complex;GO:0005697 telomerase holoenzyme complex;GO:0005829 cytosol;GO:0016604 nuclear body;GO:0034709 methylosome;GO:0034715 pICln-Sm protein complex;GO:0034719 SMN-Sm protein complex;GO:0046540 U4/U6 x U5 tri-snRNP complex;GO:0071005 U2-type precatalytic spliceosome;GO:0071007 U2-type catalytic step 2 s…	GO:0019899 enzyme binding;GO:0070034 telomerase RNA binding;GO:0071208 histone pre-mRNA DCP binding;GO:0071209 U7 snRNA binding	A: RNA processing and modification	K11088	ko03040: Spliceosome;ko05322: Systemic lupus erythematosus	IPR034099: Small nuclear ribonucleoprotein Sm D3;IPR010920: LSM domain superfamily;IPR001163: LSM domain, eukaryotic/archaea-type	Cytoplasm	--
A0A9L0K6R5	ADP-ribosylation factor-like protein 2-binding protein OS=Equus asinus OX=9793 GN=ARL2BP PE=3 SV=1	ARL2BP	0.36675	0.387169	0.328728	0.27067	0.389432	0.460497	1.03506	0.942849	0.971685	insig	--	GO:0005634 nucleus;GO:0005758 mitochondrial intermembrane space;GO:0005815 microtubule organizing center;GO:0005929 cilium	--	--	K16742	--	IPR023379: BART domain;IPR042541: BART domain superfamily	Cytoplasm_Nucleus	--
A0A9L0K6D6	Ras-related protein Rab-3 OS=Equus asinus OX=9793 GN=RAB3D PE=3 SV=1	RAB3D	4.65912	2.30012	4.64146	1.29178	3.86024	0.95055	0.526052	0.201809	0.421908	insig	GO:0006886 intracellular protein transport	GO:0005886 plasma membrane	GO:0003924 GTPase activity;GO:0005525 GTP binding	U: Intracellular trafficking, secretion, and vesicular transport	K07884	ko04972: Pancreatic secretion	IPR005225: Small GTP-binding protein domain;IPR001806: Small GTPase;IPR027417: P-loop containing nucleoside triphosphate hydrolase;IPR037872: Rab3	Cytoplasm	--
A0A9L0K678	mannose-1-phosphate guanylyltransferase OS=Equus asinus OX=9793 GN=GMPPB PE=3 SV=1	GMPPB	1.17069	0.991708	1.46471	2.87798	0.991972	1.0576	1.35854	0.642321	0.789295	insig	GO:0006486 protein glycosylation;GO:0009298 GDP-mannose biosynthetic process	GO:0005737 cytoplasm	GO:0004475 mannose-1-phosphate guanylyltransferase activity;GO:0005525 GTP binding;GO:0016779 nucleotidyltransferase activity	M: Cell wall/membrane/envelope biogenesis	K00966	ko00051: Fructose and mannose metabolism;ko00520: Amino sugar and nucleotide sugar metabolism;ko01100: Metabolic pathways;ko01240: Biosynthesis of cofactors;ko01250: Biosynthesis of nucleotide sugars	IPR029044: Nucleotide-diphospho-sugar transferases;IPR018357: Hexapeptide transferase, conserved site;IPR005835: Nucleotidyl transferase domain;IPR001451: Hexapeptide repeat;IPR045233: Mannose-1-phosphate guanyltransferase, N-terminal domain	Mitochondrion	--
A0A9L0K615	Protein kinase AMP-activated non-catalytic subunit beta 2 OS=Equus asinus OX=9793 GN=PRKAB2 PE=3 SV=1	PRKAB2	0.498882	0.526817	0.628429	0.468699	0.479023	0.449327	0.844584	0.134317	0.332718	insig	GO:0006633 fatty acid biosynthetic process;GO:0050790 regulation of catalytic activity	GO:0005737 cytoplasm	--	G: Carbohydrate transport and metabolism	K07199	ko04068: FoxO signaling pathway;ko04152: AMPK signaling pathway;ko04211: Longevity regulating pathway;ko04213: Longevity regulating pathway - multiple species;ko04371: Apelin signaling pathway;ko04530: Tight junction;ko04710: Circadian rhythm;ko04714: Thermogenesis;ko04910: Insulin signaling pathway;ko04920: Adipocytokine signaling pathway;ko04921: Oxytocin signaling pathway;ko04922: Glucagon sig…	IPR006828: Association with the SNF1 complex (ASC) domain;IPR013783: Immunoglobulin-like fold;IPR037256: ASC domain superfamily;IPR032640: AMP-activated protein kinase, glycogen-binding domain;IPR014756: Immunoglobulin E-set	Cytoplasm	--
A0A9L0K5T3	Myeloid derived growth factor OS=Equus asinus OX=9793 GN=MYDGF PE=4 SV=1	MYDGF	2.59166	1.19918	3.2993	2.53627	2.31403	7.70813	1.77125	0.374885	0.586604	insig	--	--	--	--	--	--	IPR018887: Myeloid-derived growth factor	Extracell	--
A0A9L0K5S9	D-aminoacyl-tRNA deacylase OS=Equus asinus OX=9793 GN=DTD2 PE=3 SV=1	DTD2	0.543997	0.501138	0.634256	0.701345	0.660848	0.576235	1.15425	0.185744	0.401006	insig	--	GO:0005737 cytoplasm	GO:0051499 D-aminoacyl-tRNA deacylase activity	J: Translation, ribosomal structure and biogenesis	K07560	--	IPR003732: D-aminoacyl-tRNA deacylase DTD;IPR023509: D-aminoacyl-tRNA deacylase-like superfamily	Mitochondrion	--
A0A9L0K5J2	EEF1A lysine methyltransferase 1 OS=Equus asinus OX=9793 GN=EEF1AKMT1 PE=3 SV=1	EEF1AKMT1	0.185371	0.218481	0.190346	0.269935	0.142884	0.342415	1.27102	0.56487	0.735795	insig	GO:0018022 peptidyl-lysine methylation	GO:0005737 cytoplasm	GO:0003676 nucleic acid binding;GO:0016279 protein-lysine N-methyltransferase activity	S: Function unknown	K22855	--	IPR002052: DNA methylase, N-6 adenine-specific, conserved site;IPR019369: Protein-lysine N-methyltransferase Efm5/EEF1AKMT1;IPR041370: Methyltransferase EEF1AKMT1/ZCCHC4;IPR029063: S-adenosyl-L-methionine-dependent methyltransferase superfamily	Cytoskeleton	--
A0A9L0K5H0	Jagunal homolog 1 OS=Equus asinus OX=9793 GN=JAGN1 PE=3 SV=1	JAGN1	1.28345	2.18635	1.31362	1.67571	1.14232	1.51728	0.906321	0.725108	0.844383	insig	GO:0007029 endoplasmic reticulum organization	GO:0005789 endoplasmic reticulum membrane;GO:0016021 integral component of membrane	--	S: Function unknown	K25789	--	IPR009787: Protein jagunal	Plasma membrane	--
A0A9L0K5C4	Synaptogyrin OS=Equus asinus OX=9793 GN=SYNGR4 PE=3 SV=1	SYNGR4	2.73577	3.90597	5.30015	9.23682	8.91493	8.23242	2.20938	0.0455963	0.164876	up	--	GO:0016021 integral component of membrane;GO:0030672 synaptic vesicle membrane;GO:0031594 neuromuscular junction	--	T: Signal transduction mechanisms;U: Intracellular trafficking, secretion, and vesicular transport	--	--	IPR008253: Marvel domain;IPR016579: Synaptogyrin	Plasma membrane	--
A0A9L0K569	non-specific serine/threonine protein kinase OS=Equus asinus OX=9793 GN=PAK1 PE=4 SV=1	PAK1	0.413995	0.314362	0.289397	0.464442	0.741134	0.464661	1.6411	0.0713187	0.222855	insig	GO:0006468 protein phosphorylation	--	GO:0004674 protein serine/threonine kinase activity;GO:0005524 ATP binding	T: Signal transduction mechanisms	K04409	ko04010: MAPK signaling pathway;ko04012: ErbB signaling pathway;ko04014: Ras signaling pathway;ko04024: cAMP signaling pathway;ko04062: Chemokine signaling pathway;ko04360: Axon guidance;ko04392: Hippo signaling pathway - multiple species;ko04510: Focal adhesion;ko04625: C-type lectin receptor signaling pathway;ko04650: Natural killer cell mediated cytotoxicity;ko04660: T cell receptor signaling …	IPR000095: CRIB domain;IPR011009: Protein kinase-like domain superfamily;IPR017441: Protein kinase, ATP binding site;IPR000719: Protein kinase domain;IPR036936: CRIB domain superfamily;IPR008271: Serine/threonine-protein kinase, active site;IPR033923: p21 activated kinase binding domain	Cytoplasm_Nucleus	--
A0A9L0K554	Solute carrier organic anion transporter family member OS=Equus asinus OX=9793 GN=SLCO6A1 PE=3 SV=1	SLCO6A1	0.308243	0.297797	0.296626	0.930493	0.885733	1.25247	3.39959	0.0072959	0.0368765	up	GO:0043252 sodium-independent organic anion transport	GO:0005887 integral component of plasma membrane	GO:0015347 sodium-independent organic anion transmembrane transporter activity	Q: Secondary metabolites biosynthesis, transport and catabolism	K14357	--	IPR036259: MFS transporter superfamily;IPR004156: Organic anion transporter polypeptide;IPR002350: Kazal domain;IPR036058: Kazal domain superfamily	Plasma membrane	--
A0A9L0K532	Thioredoxin related transmembrane protein 4 OS=Equus asinus OX=9793 GN=TMX4 PE=4 SV=1	TMX4	0.691811	0.817691	0.711473	1	3.25675	1.48034	2.58314	0.137057	0.33677	insig	--	GO:0016021 integral component of membrane	--	O: Posttranslational modification, protein turnover, chaperones;C: Energy production and conversion	K09582	ko04141: Protein processing in endoplasmic reticulum;ko04918: Thyroid hormone synthesis	IPR013766: Thioredoxin domain;IPR036249: Thioredoxin-like superfamily;IPR017937: Thioredoxin, conserved site	Plasma membrane	CS pos: 25-26. AAA-AE. Pr: 0.2475
A0A9L0K4X1	Selenoprotein F OS=Equus asinus OX=9793 GN=SELENOF PE=3 SV=1	SELENOF	0.246287	0.275125	0.443172	0.455249	0.550616	0.384456	1.44137	0.152776	0.357592	insig	--	--	--	R: General function prediction only	--	--	IPR036249: Thioredoxin-like superfamily;IPR039992: Selenoprotein F/M;IPR014912: Selenoprotein F/M domain;IPR038219: Selenoprotein F/M, thioredoxin-like domain superfamily	Extracell	CS pos: 29-30. AFG-AE. Pr: 0.5404
A0A9L0K4W5	MORN repeat containing 2 OS=Equus asinus OX=9793 GN=MORN2 PE=4 SV=1	MORN2	3.80224	3.74997	1.72198	4.45428	3.09734	3.97285	1.24264	0.421971	0.627298	insig	--	--	--	--	--	--	IPR003409: MORN motif	Cytoplasm	--
A0A9L0K4F7	Phosphatidylinositol-5-phosphate 4-kinase type 2 beta OS=Equus asinus OX=9793 GN=PIP4K2B PE=4 SV=1	PIP4K2B	0.260829	0.327417	0.515867	0.386668	0.453163	0.293725	1.02667	0.839523	0.914996	insig	GO:0016310 phosphorylation;GO:0046627 negative regulation of insulin receptor signaling pathway;GO:0046854 phosphatidylinositol phosphate biosynthetic process;GO:0061909 autophagosome-lysosome fusion;GO:0090217 negative regulation of 1-phosphatidylinositol-4-phosphate 5-kinase activity;GO:1902635 1-phosphatidyl-1D-myo-inositol 4,5-bisphosphate biosynthetic process;GO:2000786 positive regulation o…	GO:0005654 nucleoplasm;GO:0005776 autophagosome;GO:0005886 plasma membrane	GO:0005524 ATP binding;GO:0005525 GTP binding;GO:0016308 1-phosphatidylinositol-4-phosphate 5-kinase activity;GO:0042803 protein homodimerization activity	T: Signal transduction mechanisms	K00920	ko00562: Inositol phosphate metabolism;ko01100: Metabolic pathways;ko04070: Phosphatidylinositol signaling system;ko04810: Regulation of actin cytoskeleton	IPR027484: Phosphatidylinositol-4-phosphate 5-kinase, N-terminal;IPR023610: Phosphatidylinositol-4-phosphate 5-kinase;IPR002498: Phosphatidylinositol-4-phosphate 5-kinase, core	Mitochondrion	--
A0A9L0K490	Kallikrein related peptidase 13 OS=Equus asinus OX=9793 GN=KLK13 PE=4 SV=1	KLK13	0.144332	0.429337	0.318709	0.171534	0.151148	0.358925	0.763809	0.585744	0.749986	insig	GO:0006508 proteolysis	--	GO:0004252 serine-type endopeptidase activity	E: Amino acid transport and metabolism	K09463	--	IPR043504: Peptidase S1, PA clan, chymotrypsin-like fold;IPR001314: Peptidase S1A, chymotrypsin family;IPR001254: Serine proteases, trypsin domain;IPR018114: Serine proteases, trypsin family, histidine active site;IPR009003: Peptidase S1, PA clan;IPR033116: Serine proteases, trypsin family, serine active site	Extracell	CS pos: 20-21. GIS-QE. Pr: 0.4942
A0A9L0K451	Leucine rich repeat containing 28 OS=Equus asinus OX=9793 GN=LRRC28 PE=4 SV=1	LRRC28	0.387129	0.78357	0.554149	0.37026	0.320621	0.478794	0.678133	0.216052	0.43732	insig	--	--	--	--	--	--	IPR001611: Leucine-rich repeat;IPR003591: Leucine-rich repeat, typical subtype;IPR032675: Leucine-rich repeat domain superfamily	Cytoplasm	--
A0A9L0K423	Programmed cell death 5 OS=Equus asinus OX=9793 GN=PDCD5 PE=3 SV=1	PDCD5	12.8239	13.0165	6.87541	6.11356	6.24753	6.29069	0.570115	0.131219	0.32824	insig	--	--	GO:0003677 DNA binding	D: Cell cycle control, cell division, chromosome partitioning	K06875	--	IPR036883: PDCD5-like superfamily;IPR002836: PDCD5-like	Cytoplasm	--
A0A9L0K3L9	Proteasome subunit alpha type OS=Equus asinus OX=9793 GN=PSMA4 PE=3 SV=1	PSMA4	5.70679	7.31116	7.43344	3.8073	2.98426	7.52296	0.699929	0.25689	0.480245	insig	GO:0006511 ubiquitin-dependent protein catabolic process	GO:0005634 nucleus;GO:0005737 cytoplasm;GO:0019773 proteasome core complex, alpha-subunit complex	--	O: Posttranslational modification, protein turnover, chaperones	K02728	ko03050: Proteasome;ko05010: Alzheimer disease;ko05012: Parkinson disease;ko05014: Amyotrophic lateral sclerosis;ko05016: Huntington disease;ko05017: Spinocerebellar ataxia;ko05020: Prion disease;ko05022: Pathways of neurodegeneration - multiple diseases	IPR029055: Nucleophile aminohydrolases, N-terminal;IPR001353: Proteasome, subunit alpha/beta;IPR023332: Proteasome alpha-type subunit;IPR016050: Proteasome beta-type subunit, conserved site;IPR000426: Proteasome alpha-subunit, N-terminal domain	Mitochondrion	--
A0A9L0K3L0	Prostaglandin reductase 1 OS=Equus asinus OX=9793 GN=PTGR1 PE=3 SV=1	PTGR1	1.36564	2.141	1.43135	2.54853	1.4703	1.76495	1.17128	0.519052	0.703378	insig	GO:0006693 prostaglandin metabolic process	GO:0005737 cytoplasm	GO:0032440 2-alkenal reductase [NAD(P)+] activity;GO:0047522 15-oxoprostaglandin 13-oxidase activity	R: General function prediction only	K13948	ko00590: Arachidonic acid metabolism	IPR011032: GroES-like superfamily;IPR013149: Alcohol dehydrogenase-like, C-terminal;IPR036291: NAD(P)-binding domain superfamily;IPR020843: Polyketide synthase, enoylreductase domain;IPR014190: Leukotriene B4 12-hydroxydehydrogenase/15-oxo-prostaglandin 13-reductase;IPR041694: Oxidoreductase, N-terminal domain	Cytoplasm	--
A0A9L0K3J5	U6 snRNA-associated Sm-like protein LSm8 OS=Equus asinus OX=9793 GN=LSM8 PE=3 SV=1	LSM8	0.325393	0.325241	0.266112	0.303653	0.306165	0.183491	0.865353	0.435376	0.638532	insig	GO:0000398 mRNA splicing, via spliceosome	GO:0005681 spliceosomal complex;GO:0005688 U6 snRNP;GO:0046540 U4/U6 x U5 tri-snRNP complex	GO:0003723 RNA binding	A: RNA processing and modification	K12627	ko03018: RNA degradation;ko03040: Spliceosome	IPR034103: Sm-like protein Lsm8;IPR001163: LSM domain, eukaryotic/archaea-type;IPR010920: LSM domain superfamily	Cytoplasm_Nucleus	--
A0A9L0K3C6	Family with sequence similarity 187 member A OS=Equus asinus OX=9793 GN=FAM187A PE=3 SV=1	FAM187A	0.638732	0.730662	0.2862	1.52397	0.876369	1.22445	2.18942	0.0847264	0.249854	insig	--	GO:0016021 integral component of membrane	--	--	--	--	IPR013106: Immunoglobulin V-set domain;IPR013783: Immunoglobulin-like fold;IPR036179: Immunoglobulin-like domain superfamily;IPR003599: Immunoglobulin subtype;IPR007110: Immunoglobulin-like domain	Extracell	CS pos: 18-19. LQA-FE. Pr: 0.8760
A0A9L0K2K4	Abraxas 2, BRISC complex subunit OS=Equus asinus OX=9793 GN=ABRAXAS2 PE=3 SV=1	ABRAXAS2	0.393661	0.30629	0.342496	1.07192	0.417081	0.393627	1.80597	0.272803	0.493046	insig	--	GO:0005634 nucleus	--	--	K20799	--	IPR037518: MPN domain;IPR023238: FAM175 family;IPR023240: FAM175 family, BRISC complex, Abro1 subunit	Plasma membrane	--
A0A9L0K2J0	Protein tyrosine phosphatase 4A1 OS=Equus asinus OX=9793 GN=PTP4A1 PE=4 SV=1	PTP4A1	2.50734	3.77584	0.619935	2.69947	1.91439	2.46083	1.02486	0.686096	0.820641	insig	GO:0006470 protein dephosphorylation	--	GO:0008138 protein tyrosine/serine/threonine phosphatase activity	T: Signal transduction mechanisms	K18041	--	IPR000340: Dual specificity phosphatase, catalytic domain;IPR000387: Tyrosine-specific protein phosphatases domain;IPR029021: Protein-tyrosine phosphatase-like;IPR020422: Dual specificity protein phosphatase domain;IPR003595: Protein-tyrosine phosphatase, catalytic	Cytoplasm	--
A0A9L0K2F6	Elongation factor 1-beta OS=Equus asinus OX=9793 GN=EEF1B2 PE=3 SV=1	EEF1B2	1.69212	1.78082	2.8446	1.27653	0.698508	0.579532	0.404362	0.0378075	0.142093	down	--	GO:0005853 eukaryotic translation elongation factor 1 complex	GO:0003746 translation elongation factor activity	K: Transcription	K03232	--	IPR036282: Glutathione S-transferase, C-terminal domain superfamily;IPR014038: Translation elongation factor EF1B, beta/delta subunit, guanine nucleotide exchange domain;IPR018940: Elongation factor 1 beta central acidic region, eukaryote;IPR001326: Translation elongation factor EF1B, beta/delta chains, conserved site;IPR036219: Translation elongation factor eEF-1beta-like superfamily;IPR014717: …	Cytoplasm	--
A0A9L0K2B8	Mitogen-activated protein kinase 1 interacting protein 1 like OS=Equus asinus OX=9793 GN=MAPK1IP1L PE=3 SV=1	MAPK1IP1L	0.081983	0.0440992	0.126173	0.151138	0.278452	0.215284	2.55644	0.0614662	0.203918	insig	--	--	--	--	--	--	IPR031653: MAPK-interacting and spindle-stabilising protein	Nucleus	--
A0A9L0K268	UBC core domain-containing protein OS=Equus asinus OX=9793 GN=UBE2L3 PE=3 SV=1	UBE2L3	3.11042	2.14889	1.90665	2.88402	2.20741	1.72313	0.950964	0.823057	0.90662	insig	--	--	GO:0005524 ATP binding;GO:0016740 transferase activity	O: Posttranslational modification, protein turnover, chaperones	K04552	ko04120: Ubiquitin mediated proteolysis;ko05012: Parkinson disease;ko05022: Pathways of neurodegeneration - multiple diseases	IPR000608: Ubiquitin-conjugating enzyme E2;IPR023313: Ubiquitin-conjugating enzyme, active site;IPR016135: Ubiquitin-conjugating enzyme/RWD-like	Extracell	--
A0A9L0K1T8	Glutaredoxin 5 OS=Equus asinus OX=9793 GN=GLRX5 PE=4 SV=1	GLRX5	0.695516	1.78887	1.10482	2.58136	2.50199	2.6833	2.16389	0.0895272	0.258684	insig	--	--	GO:0046872 metal ion binding;GO:0051536 iron-sulfur cluster binding;GO:0097573 glutathione oxidoreductase activity	O: Posttranslational modification, protein turnover, chaperones	K07390	--	IPR033658: Glutaredoxin, PICOT-like;IPR002109: Glutaredoxin;IPR004480: Monothiol glutaredoxin-related;IPR036249: Thioredoxin-like superfamily	Cytoplasm	--
A0A9L0K1N0	Solute carrier family 9 member B1 OS=Equus asinus OX=9793 GN=SLC9B1 PE=4 SV=1	SLC9B1	9.59431	11.1364	8.54073	12.4894	8.25502	13.5941	1.17311	0.468272	0.665298	insig	GO:0006814 sodium ion transport	GO:0016021 integral component of membrane	GO:0015299 solute:proton antiporter activity	P: Inorganic ion transport and metabolism	K23994	--	IPR006153: Cation/H+ exchanger;IPR038770: Sodium/solute symporter superfamily	Plasma membrane	--
A0A9L0K1M4	Cilia and flagella associated protein 107 OS=Equus asinus OX=9793 GN=CFAP107 PE=4 SV=1	CFAP107	6.6768	4.50092	3.27799	9.50483	6.22419	7.87801	1.63306	0.112018	0.298569	insig	--	--	--	--	--	--	--	Mitochondrion	--
A0A9L0K1D4	BAF nuclear assembly factor 1 OS=Equus asinus OX=9793 GN=BANF1 PE=4 SV=1	BANF1	4.96582	3.72006	4.18048	3.31593	5.02947	2.68982	0.85768	0.440742	0.642202	insig	--	GO:0005634 nucleus	GO:0003677 DNA binding	B: Chromatin structure and dynamics;L: Replication, recombination and repair	K21870	--	IPR004122: Barrier- to-autointegration factor, BAF;IPR036617: Barrier-to-autointegration factor, BAF superfamily	Extracell	--
A0A9L0K0W1	PITH domain containing 1 OS=Equus asinus OX=9793 GN=PITHD1 PE=3 SV=1	PITHD1	2.90586	2.20243	1.24983	1.29191	1.93881	1.38171	0.725438	0.3904	0.598254	insig	--	--	--	O: Posttranslational modification, protein turnover, chaperones	--	--	IPR037047: PITH domain superfamily;IPR010400: PITH domain;IPR008979: Galactose-binding-like domain superfamily	Cytoplasm_Nucleus	--
A0A9L0K042	PPP1R2C family member C OS=Equus asinus OX=9793 GN=PPP1R2C PE=3 SV=1	PPP1R2C	2.32905	2.8372	1.89487	1.45814	0.93604	2.11648	0.638801	0.162508	0.369772	insig	GO:0009966 regulation of signal transduction;GO:0043666 regulation of phosphoprotein phosphatase activity	--	GO:0004864 protein phosphatase inhibitor activity	O: Posttranslational modification, protein turnover, chaperones;T: Signal transduction mechanisms	K16833	--	IPR007062: Protein phosphatase inhibitor 2 (IPP-2)	Mitochondrion	--
A0A9L0K036	Serpin B5 OS=Equus asinus OX=9793 GN=SERPINB5 PE=3 SV=1	SERPINB5	1.50389	2.38974	0.630611	0.534328	0.942441	0.984402	0.543996	0.331634	0.548916	insig	--	GO:0005615 extracellular space	GO:0004867 serine-type endopeptidase inhibitor activity	V: Defense mechanisms	K10139	ko04115: p53 signaling pathway;ko05206: MicroRNAs in cancer	IPR023795: Serpin, conserved site;IPR042185: Serpin superfamily, domain 2;IPR023796: Serpin domain;IPR033836: Maspin, serpin domain;IPR000240: Serpin B9/maspin;IPR042178: Serpin superfamily, domain 1;IPR036186: Serpin superfamily	Cytoplasm	--
A0A9L0K033	BRI3 binding protein OS=Equus asinus OX=9793 GN=BRI3BP PE=4 SV=1	BRI3BP	1.01455	1.0266	0.854693	1.31542	1.52515	1.41755	1.47043	0.00789471	0.0396467	insig	--	GO:0005739 mitochondrion;GO:0016021 integral component of membrane	--	--	--	--	--	Extracell	CS pos: 31-32. AQG-AR. Pr: 0.9065
A0A9L0K009	Small ribosomal subunit protein uS10 OS=Equus asinus OX=9793 GN=RPS20 PE=3 SV=1	RPS20	2.35865	3.32152	3.17146	1.67049	2.21779	1.95901	0.660588	0.0419372	0.154488	down	GO:0006412 translation	GO:0015935 small ribosomal subunit	GO:0003723 RNA binding;GO:0003735 structural constituent of ribosome	J: Translation, ribosomal structure and biogenesis	K02969	ko03010: Ribosome;ko05171: Coronavirus disease - COVID-19	IPR027486: Ribosomal protein S10 domain;IPR001848: Ribosomal protein S10;IPR018268: Ribosomal protein S10, conserved site;IPR036838: Ribosomal protein S10 domain superfamily;IPR005729: Ribosomal protein S10, eukaryotic/archaeal	Cytoplasm	--
A0A9L0K005	Myeloid leukemia factor 1 OS=Equus asinus OX=9793 GN=MLF1 PE=3 SV=1	MLF1	34.6235	61.1382	28.5263	46.3085	38.4813	50.7647	1.09065	0.624715	0.776264	insig	--	GO:0005737 cytoplasm	--	S: Function unknown	K15622	ko05202: Transcriptional misregulation in cancer	IPR019376: Myeloid leukemia factor	Nucleus	--
A0A9L0JZT8	Trafficking protein particle complex subunit OS=Equus asinus OX=9793 GN=TRAPPC3 PE=3 SV=1	TRAPPC3	2.00722	4.08575	4.63231	2.64798	2.59002	2.71793	0.741793	0.458339	0.65597	insig	GO:0048193 Golgi vesicle transport	GO:0005783 endoplasmic reticulum;GO:0005794 Golgi apparatus;GO:0030008 TRAPP complex	--	U: Intracellular trafficking, secretion, and vesicular transport	K20302	--	IPR016721: Bet3 family;IPR007194: Transport protein particle (TRAPP) component;IPR024096: NO signalling/Golgi transport ligand-binding domain superfamily	Mitochondrion	--
A0A9L0JZQ5	Tyrosine--tRNA ligase OS=Equus asinus OX=9793 GN=YARS1 PE=3 SV=1	YARS1	1.29206	1.10211	2.15763	1.53759	1.62538	1.56659	1.03905	0.729085	0.846793	insig	GO:0006437 tyrosyl-tRNA aminoacylation	GO:0005829 cytosol;GO:0016604 nuclear body	GO:0000049 tRNA binding;GO:0004831 tyrosine-tRNA ligase activity;GO:0005524 ATP binding	J: Translation, ribosomal structure and biogenesis	K01866	ko00970: Aminoacyl-tRNA biosynthesis	IPR002307: Tyrosine-tRNA ligase;IPR002305: Aminoacyl-tRNA synthetase, class Ic;IPR002547: tRNA-binding domain;IPR014729: Rossmann-like alpha/beta/alpha sandwich fold;IPR012340: Nucleic acid-binding, OB-fold	Mitochondrion	--
A0A9L0JZP0	Enhancer of rudimentary homolog OS=Equus asinus OX=9793 GN=ERH PE=3 SV=1	ERH	1.54461	1.01337	1.35126	0.649891	1.28594	1.27009	0.820088	0.435624	0.638663	insig	GO:0007049 cell cycle	GO:0005634 nucleus;GO:0030496 midbody;GO:0034709 methylosome	GO:0008327 methyl-CpG binding	R: General function prediction only	--	--	IPR000781: Enhancer of rudimentary;IPR035912: Enhancer of rudimentary superfamily	Cytoplasm	--
A0A9L0JZM9	Inositol-3-phosphate synthase 1 OS=Equus asinus OX=9793 GN=ISYNA1 PE=3 SV=1	ISYNA1	27.4109	30.3402	15.4516	19.9604	17.16	19.4807	0.773212	0.40854	0.614644	insig	GO:0006021 inositol biosynthetic process;GO:0008654 phospholipid biosynthetic process	GO:0005737 cytoplasm	GO:0004512 inositol-3-phosphate synthase activity	I: Lipid transport and metabolism	K01858	ko00562: Inositol phosphate metabolism;ko01100: Metabolic pathways	IPR002587: Myo-inositol-1-phosphate synthase;IPR036291: NAD(P)-binding domain superfamily;IPR013021: Myo-inositol-1-phosphate synthase, GAPDH-like	Cytoplasm	--
A0A9L0JZ75	Bactericidal permeability-increasing protein OS=Equus asinus OX=9793 GN=BPI PE=3 SV=1	BPI	0.474217	0.329732	0.481981	0.43378	15.4445	1.44277	13.4697	0.262159	0.484952	insig	GO:0006955 immune response;GO:0050829 defense response to Gram-negative bacterium	GO:0005576 extracellular region;GO:0016020 membrane	GO:0001530 lipopolysaccharide binding	V: Defense mechanisms	K25374	--	IPR032942: BPI/LBP/Plunc family;IPR017942: Lipid-binding serum glycoprotein, N-terminal;IPR001124: Lipid-binding serum glycoprotein, C-terminal;IPR030675: Lipid binding protein BPI/LBP;IPR017943: Bactericidal permeability-increasing protein, alpha/beta domain superfamily;IPR017954: Lipid-binding serum glycoprotein, conserved site	Extracell	CS pos: 28-29. VTA-AT. Pr: 0.5006
A0A9L0JYI4	Trafficking protein particle complex subunit 5 OS=Equus asinus OX=9793 GN=TRAPPC5 PE=3 SV=1	TRAPPC5	2.29307	2.84685	1.41051	1.13406	1.24168	1.29372	0.560186	0.116871	0.305968	insig	GO:0048193 Golgi vesicle transport	GO:0005783 endoplasmic reticulum;GO:0005794 Golgi apparatus;GO:0030008 TRAPP complex	--	U: Intracellular trafficking, secretion, and vesicular transport	K20280	--	IPR024096: NO signalling/Golgi transport ligand-binding domain superfamily;IPR016696: TRAPP I complex, subunit 5;IPR007194: Transport protein particle (TRAPP) component	Mitochondrion	--
A0A9L0JY21	NudC domain containing 2 OS=Equus asinus OX=9793 GN=NUDCD2 PE=4 SV=1	NUDCD2	1.24144	1.97857	0.952206	1.02301	1.02575	2.22768	1.02498	0.9996	0.9996	insig	--	--	--	T: Signal transduction mechanisms	K25866	--	IPR007052: CS domain;IPR037902: NudC domain-containing protein 2, p23 domain;IPR008978: HSP20-like chaperone	Cytoplasm	--
A0A9L0JY13	60S ribosomal protein L34 OS=Equus asinus OX=9793 GN=RPL34 PE=3 SV=1	RPL34	0.46919	0.518063	0.489058	0.350238	0.590331	0.601074	1.04425	0.941398	0.971064	insig	GO:0006412 translation	GO:0005783 endoplasmic reticulum;GO:0022625 cytosolic large ribosomal subunit	GO:0003735 structural constituent of ribosome	J: Translation, ribosomal structure and biogenesis	K02915	ko03010: Ribosome;ko05171: Coronavirus disease - COVID-19	IPR008195: Ribosomal protein L34Ae;IPR018065: Ribosomal protein L34e, conserved site	Mitochondrion	--
A0A9L0JXP6	Mono-ADP ribosylhydrolase 2 OS=Equus asinus OX=9793 GN=MACROD2 PE=4 SV=1	MACROD2	2.26909	1.95482	1.12771	2.96388	2.02986	3.24495	1.53948	0.161542	0.368544	insig	GO:0006974 cellular response to DNA damage stimulus;GO:0007420 brain development;GO:0009617 response to bacterium;GO:0042278 purine nucleoside metabolic process;GO:0140291 peptidyl-glutamate ADP-deribosylation	GO:0005654 nucleoplasm;GO:0005730 nucleolus	GO:0019213 deacetylase activity;GO:0140293 ADP-ribosylglutamate hydrolase activity	B: Chromatin structure and dynamics;K: Transcription	K23518	--	IPR043472: Macro domain-like;IPR002589: Macro domain	Nucleus	--
A0A9L0JXP0	Septin OS=Equus asinus OX=9793 GN=SEPTIN5 PE=3 SV=1	SEPTIN5	0.596435	0.777139	0.414323	2.23614	2.52927	1.53067	3.5215	0.00642883	0.0328075	up	GO:0017157 regulation of exocytosis	GO:0005856 cytoskeleton;GO:0008021 synaptic vesicle	GO:0005525 GTP binding	D: Cell cycle control, cell division, chromosome partitioning;Z: Cytoskeleton;U: Intracellular trafficking, secretion, and vesicular transport	K04557	ko05012: Parkinson disease;ko05022: Pathways of neurodegeneration - multiple diseases	IPR016491: Septin;IPR027417: P-loop containing nucleoside triphosphate hydrolase;IPR030379: Septin-type guanine nucleotide-binding (G) domain	Cytoplasm	--
A0A9L0JXB9	Prostate and testis expressed 1 OS=Equus asinus OX=9793 GN=PATE1 PE=4 SV=1	PATE1	5.92171	3.58995	6.1836	6.14524	2.69606	8.69483	1.11729	0.942444	0.971434	insig	--	--	--	--	K25370	ko04080: Neuroactive ligand-receptor interaction	--	Extracell	CS pos: 20-21. GAS-LR. Pr: 0.6185
A0A9L0JX95	RanBP2-type domain-containing protein OS=Equus asinus OX=9793 GN=TEX13A PE=3 SV=1	TEX13A	0.215671	0.221383	0.119169	0.181675	0.171918	0.223825	1.03811	0.775894	0.876787	insig	--	GO:0005737 cytoplasm	GO:0003723 RNA binding;GO:0003729 mRNA binding;GO:0046872 metal ion binding	--	K25679	--	IPR001876: Zinc finger, RanBP2-type;IPR028193: Testis-expressed sequence 13 protein family;IPR036443: Zinc finger, RanBP2-type superfamily	Cytoplasm	--
A0A9L0JX51	Leucine zipper and CTNNBIP1 domain containing OS=Equus asinus OX=9793 GN=LZIC PE=3 SV=1	LZIC	0.322119	0.106274	0.239057	0.391559	0.520926	0.254844	1.74894	0.203395	0.424168	insig	--	--	GO:0008013 beta-catenin binding	--	K04493	ko04310: Wnt signaling pathway	IPR009428: Beta-catenin-interacting ICAT domain;IPR036911: Beta-catenin-interacting ICAT superfamily	Cytoplasm	--
A0A9L0JX38	Hexosyltransferase OS=Equus asinus OX=9793 GN=B3GNT2 PE=3 SV=1	B3GNT2	6.94181	6.27098	37.1289	7.47345	3.53864	10.1005	0.419386	0.425938	0.630427	insig	GO:0006486 protein glycosylation	GO:0000139 Golgi membrane;GO:0016021 integral component of membrane	GO:0016758 hexosyltransferase activity	G: Carbohydrate transport and metabolism	K00741	ko00533: Glycosaminoglycan biosynthesis - keratan sulfate;ko00601: Glycosphingolipid biosynthesis - lacto and neolacto series;ko01100: Metabolic pathways	IPR002659: Glycosyl transferase, family 31	Peroxisome	--
A0A9L0JX18	Arginase OS=Equus asinus OX=9793 GN=ARG1 PE=3 SV=1	ARG1	0	0	0	0.166597	0.340774	0.258635	0.255335	inf	0	0	up	GO:0000050 urea cycle;GO:0019547 arginine catabolic process to ornithine;GO:0042832 defense response to protozoan;GO:0046007 negative regulation of activated T cell proliferation;GO:0060336 negative regulation of interferon-gamma-mediated signaling pathway;GO:0070965 positive regulation of neutrophil mediated killing of fungus;GO:2000552 negative regulation of T-helper 2 cell cytokine production	GO:0005615 extracellular space;GO:0005737 cytoplasm;GO:0005829 cytosol	GO:0004053 arginase activity;GO:0030145 manganese ion binding	E: Amino acid transport and metabolism	K01476	ko00220: Arginine biosynthesis;ko00330: Arginine and proline metabolism;ko01100: Metabolic pathways;ko01230: Biosynthesis of amino acids;ko05146: Amoebiasis	IPR006035: Ureohydrolase;IPR023696: Ureohydrolase domain superfamily;IPR014033: Arginase;IPR020855: Ureohydrolase, manganese-binding site	Nucleus	--
A0A9L0JWZ7	NADH dehydrogenase [ubiquinone] iron-sulfur protein 4, mitochondrial OS=Equus asinus OX=9793 GN=NDUFS4 PE=3 SV=1	NDUFS4	21.0605	19.0744	13.0422	24.7725	14.9371	22.6381	1.17246	0.50463	0.693072	insig	GO:0022900 electron transport chain	GO:0005747 mitochondrial respiratory chain complex I	--	C: Energy production and conversion	K03937	ko00190: Oxidative phosphorylation;ko01100: Metabolic pathways;ko04714: Thermogenesis;ko04723: Retrograde endocannabinoid signaling;ko04932: Non-alcoholic fatty liver disease;ko05010: Alzheimer disease;ko05012: Parkinson disease;ko05014: Amyotrophic lateral sclerosis;ko05016: Huntington disease;ko05020: Prion disease;ko05022: Pathways of neurodegeneration - multiple diseases;ko05208: Chemical car…	IPR006885: NADH dehydrogenase ubiquinone Fe-S protein 4, mitochondrial;IPR038532: NADH dehydrogenase ubiquinone Fe-S protein 4-like superfamily	Mitochondrion	--
A0A9L0JWV9	Lamin B1 OS=Equus asinus OX=9793 GN=LMNB1 PE=3 SV=1	LMNB1	0.395175	0.540925	0.542635	0.384831	4.42839	0.441128	3.55328	0.515015	0.700201	insig	--	GO:0005652 nuclear lamina;GO:0005882 intermediate filament	--	D: Cell cycle control, cell division, chromosome partitioning;Y: Nuclear structure	K07611	ko04210: Apoptosis	IPR001322: Lamin tail domain;IPR036415: Lamin tail domain superfamily;IPR039008: Intermediate filament, rod domain;IPR018039: Intermediate filament protein, conserved site	Nucleus	--
A0A9L0JWT0	GOLD domain-containing protein OS=Equus asinus OX=9793 GN=TMED4 PE=3 SV=1	TMED4	0.824027	0.982767	1.51625	1.19806	0.875707	1.30423	1.01654	0.877593	0.939068	insig	--	GO:0005789 endoplasmic reticulum membrane;GO:0016021 integral component of membrane	--	U: Intracellular trafficking, secretion, and vesicular transport	K20346	--	IPR009038: GOLD domain	Extracell	CS pos: 18-19. ARG-LY. Pr: 0.8229
A0A9L0JWR1	Tubulin polymerization promoting protein family member 2 OS=Equus asinus OX=9793 GN=TPPP2 PE=3 SV=1	TPPP2	53.3974	80.0263	40.2785	80.2796	69.7971	72.0043	1.27852	0.288351	0.50838	insig	--	--	--	R: General function prediction only;T: Signal transduction mechanisms	K25698	--	IPR011992: EF-hand domain pair;IPR008907: P25-alpha	Cytoplasm	--
A0A9L0JWP6	Splicing factor 3B subunit 5 OS=Equus asinus OX=9793 GN=SF3B5 PE=3 SV=1	SF3B5	0.208501	0.177795	0.0916226	0.137289	0.213246	0.184922	1.1204	0.621506	0.773815	insig	GO:0000398 mRNA splicing, via spliceosome;GO:0035522 monoubiquitinated histone H2A deubiquitination	GO:0005654 nucleoplasm;GO:0005686 U2 snRNP;GO:0005689 U12-type spliceosomal complex;GO:0071005 U2-type precatalytic spliceosome	GO:0003723 RNA binding;GO:1990935 splicing factor binding	S: Function unknown	K12832	ko03040: Spliceosome	IPR009846: Splicing factor 3B subunit 5/RDS3 complex subunit 10;IPR017089: Splicing factor 3B, subunit 5	Extracell	--
A0A9L0JWL7	BANF family member 2 OS=Equus asinus OX=9793 GN=BANF2 PE=4 SV=1	BANF2	0	0	0	0.482517	0.691677	0.602681	0.592292	inf	0	0	up	--	GO:0005634 nucleus	GO:0003677 DNA binding	B: Chromatin structure and dynamics;L: Replication, recombination and repair	K21870	--	IPR004122: Barrier- to-autointegration factor, BAF;IPR036617: Barrier-to-autointegration factor, BAF superfamily	Extracell	--
A0A9L0JW94	Dehydrogenase/reductase 11 OS=Equus asinus OX=9793 GN=DHRS11 PE=3 SV=1	DHRS11	12.0417	16.5203	10.0338	5.77172	4.70508	5.74372	0.420267	0.01538	0.0708106	down	GO:0006703 estrogen biosynthetic process	GO:0005576 extracellular region	GO:0000166 nucleotide binding;GO:0000253 3-keto sterol reductase activity;GO:0044594 17-beta-hydroxysteroid dehydrogenase (NAD+) activity;GO:0102176 cycloeucalenone reductase activity	Q: Secondary metabolites biosynthesis, transport and catabolism	K22970	ko00140: Steroid hormone biosynthesis	IPR002347: Short-chain dehydrogenase/reductase SDR;IPR020904: Short-chain dehydrogenase/reductase, conserved site;IPR036291: NAD(P)-binding domain superfamily	Nucleus	--
A0A9L0JW74	C-X3-C motif chemokine ligand 1 OS=Equus asinus OX=9793 GN=CX3CL1 PE=3 SV=1	CX3CL1	0	0	0	0.526586	0.582021	0.953964	0.687524	inf	0	0	up	GO:0006955 immune response;GO:0019221 cytokine-mediated signaling pathway;GO:0050902 leukocyte adhesive activation	GO:0005615 extracellular space;GO:0016021 integral component of membrane	GO:0008009 chemokine activity	--	K05508	ko04060: Cytokine-cytokine receptor interaction;ko04061: Viral protein interaction with cytokine and cytokine receptor;ko04062: Chemokine signaling pathway;ko04668: TNF signaling pathway;ko05163: Human cytomegalovirus infection	IPR001811: Chemokine interleukin-8-like domain;IPR036048: Chemokine interleukin-8-like superfamily	Endoplasmic reticulum_Mitochondrion	--
A0A9L0JW45	Poly(rC) binding protein 1 OS=Equus asinus OX=9793 GN=PCBP1 PE=4 SV=1	PCBP1	6.64383	7.00891	7.93156	7.2823	8.12931	6.65427	1.02231	0.797045	0.890442	insig	GO:0039694 viral RNA genome replication;GO:0045944 positive regulation of transcription by RNA polymerase II	GO:0005829 cytosol;GO:0016607 nuclear speck;GO:0036464 cytoplasmic ribonucleoprotein granule	GO:0000981 DNA-binding transcription factor activity, RNA polymerase II-specific;GO:0003729 mRNA binding;GO:0098847 sequence-specific single stranded DNA binding	A: RNA processing and modification;R: General function prediction only	K12889	ko03040: Spliceosome;ko04216: Ferroptosis	IPR036612: K Homology domain, type 1 superfamily;IPR004088: K Homology domain, type 1;IPR004087: K Homology domain	Cytoskeleton	--
A0A9L0JW14	ATPase H+ transporting V1 subunit E1 OS=Equus asinus OX=9793 GN=ATP6V1E1 PE=3 SV=1	ATP6V1E1	0.963952	1.01887	0.896664	0.440814	1.59203	0.908569	1.02151	0.799869	0.892581	insig	--	GO:0033178 proton-transporting two-sector ATPase complex, catalytic domain	GO:0046961 proton-transporting ATPase activity, rotational mechanism	C: Energy production and conversion	K02150	ko00190: Oxidative phosphorylation;ko01100: Metabolic pathways;ko04145: Phagosome;ko04150: mTOR signaling pathway;ko04721: Synaptic vesicle cycle;ko04966: Collecting duct acid secretion;ko05165: Human papillomavirus infection;ko05323: Rheumatoid arthritis	IPR002842: V-type ATPase subunit E;IPR038495: V-type ATPase subunit E, C-terminal domain superfamily	Cytoplasm	--
A0A9L0JVW5	V-type proton ATPase subunit D OS=Equus asinus OX=9793 GN=ATP6V1D PE=3 SV=1	ATP6V1D	6.01721	4.47825	3.68282	5.94002	4.09808	4.15109	1.00077	0.97595	0.990065	insig	GO:0060271 cilium assembly;GO:0061512 protein localization to cilium	GO:0005813 centrosome;GO:0005929 cilium;GO:0030665 clathrin-coated vesicle membrane;GO:0033176 proton-transporting V-type ATPase complex	GO:0046961 proton-transporting ATPase activity, rotational mechanism	C: Energy production and conversion	K02149	ko00190: Oxidative phosphorylation;ko01100: Metabolic pathways;ko04145: Phagosome;ko04150: mTOR signaling pathway;ko04721: Synaptic vesicle cycle;ko04966: Collecting duct acid secretion;ko05165: Human papillomavirus infection;ko05323: Rheumatoid arthritis	IPR002699: ATPase, V1 complex, subunit D	Cytoplasm	--
A0A9L0JVN3	Transmembrane protein 89 OS=Equus asinus OX=9793 GN=TMEM89 PE=4 SV=1	TMEM89	8.07163	3.98178	1.29153	5.72469	5.19056	4.98154	1.19122	0.510575	0.697336	insig	--	GO:0016021 integral component of membrane	--	--	--	--	IPR028069: Transmembrane protein 89	Plasma membrane	--
A0A9L0JV97	Solute carrier family 25 member 12 OS=Equus asinus OX=9793 GN=SLC25A12 PE=3 SV=1	SLC25A12	2.35677	1.50333	1.67905	4.07718	3.87582	3.20186	2.01382	0.0177533	0.0796582	up	GO:0055085 transmembrane transport	GO:0005743 mitochondrial inner membrane;GO:0016021 integral component of membrane	GO:0005509 calcium ion binding	C: Energy production and conversion	K15105	--	IPR018108: Mitochondrial substrate/solute carrier;IPR023395: Mitochondrial carrier domain superfamily;IPR002048: EF-hand domain;IPR011992: EF-hand domain pair;IPR002067: Mitochondrial carrier protein;IPR018247: EF-Hand 1, calcium-binding site	Cytoplasm	--
[truncated: 2,903 more rows]
